# Supplementary material for: Is there no beauty in sexually dimorphic eyes? Facial attractiveness and White Europeans ocular morphology—Brief communication
Source: PLoS One. 2023 Apr 6;18(4):e0284079. doi: 10.1371/journal.pone.0284079 (PMC10079083; doi:10.1371/journal.pone.0284079)
Supplement: S1 File — (CSV) [file pone.0284079.s001.csv]

id	Photo_id	Attractiveness	SSI	RIL	WHR	Photo_Sex
1m	1011	2	2.0530973451327400	31.420765027322400	2.455357142857140	F
2m	1011	3	2.0530973451327400	31.420765027322400	2.455357142857140	F
3m	1011	4	2.0530973451327400	31.420765027322400	2.455357142857140	F
4m	1011	2	2.0530973451327400	31.420765027322400	2.455357142857140	F
5m	1011	3	2.0530973451327400	31.420765027322400	2.455357142857140	F
6m	1011	6	2.0530973451327400	31.420765027322400	2.455357142857140	F
7m	1011	3	2.0530973451327400	31.420765027322400	2.455357142857140	F
8m	1011	4	2.0530973451327400	31.420765027322400	2.455357142857140	F
9m	1011	5	2.0530973451327400	31.420765027322400	2.455357142857140	F
10m	1011	1	2.0530973451327400	31.420765027322400	2.455357142857140	F
11m	1011	1	2.0530973451327400	31.420765027322400	2.455357142857140	F
12m	1011	2	2.0530973451327400	31.420765027322400	2.455357142857140	F
13m	1011	1	2.0530973451327400	31.420765027322400	2.455357142857140	F
14m	1011	3	2.0530973451327400	31.420765027322400	2.455357142857140	F
15m	1011	1	2.0530973451327400	31.420765027322400	2.455357142857140	F
16m	1011	2	2.0530973451327400	31.420765027322400	2.455357142857140	F
17m	1011	3	2.0530973451327400	31.420765027322400	2.455357142857140	F
18m	1011	3	2.0530973451327400	31.420765027322400	2.455357142857140	F
19m	1011	3	2.0530973451327400	31.420765027322400	2.455357142857140	F
20m	1011	2	2.0530973451327400	31.420765027322400	2.455357142857140	F
21m	1011	1	2.0530973451327400	31.420765027322400	2.455357142857140	F
22m	1011	1	2.0530973451327400	31.420765027322400	2.455357142857140	F
23m	1011	2	2.0530973451327400	31.420765027322400	2.455357142857140	F
24m	1011	1	2.0530973451327400	31.420765027322400	2.455357142857140	F
25m	1011	1	2.0530973451327400	31.420765027322400	2.455357142857140	F
26m	1011	3	2.0530973451327400	31.420765027322400	2.455357142857140	F
27m	1011	2	2.0530973451327400	31.420765027322400	2.455357142857140	F
28m	1011	2	2.0530973451327400	31.420765027322400	2.455357142857140	F
29m	1011	2	2.0530973451327400	31.420765027322400	2.455357142857140	F
30m	1011	1	2.0530973451327400	31.420765027322400	2.455357142857140	F
1m	1041	1	1.7758620689655200	41.73669467787120	3.180722891566270	F
2m	1041	1	1.7758620689655200	41.73669467787120	3.180722891566270	F
3m	1041	2	1.7758620689655200	41.73669467787120	3.180722891566270	F
4m	1041	1	1.7758620689655200	41.73669467787120	3.180722891566270	F
5m	1041	1	1.7758620689655200	41.73669467787120	3.180722891566270	F
6m	1041	3	1.7758620689655200	41.73669467787120	3.180722891566270	F
7m	1041	1	1.7758620689655200	41.73669467787120	3.180722891566270	F
8m	1041	3	1.7758620689655200	41.73669467787120	3.180722891566270	F
9m	1041	2	1.7758620689655200	41.73669467787120	3.180722891566270	F
10m	1041	1	1.7758620689655200	41.73669467787120	3.180722891566270	F
11m	1041	1	1.7758620689655200	41.73669467787120	3.180722891566270	F
12m	1041	1	1.7758620689655200	41.73669467787120	3.180722891566270	F
13m	1041	1	1.7758620689655200	41.73669467787120	3.180722891566270	F
14m	1041	1	1.7758620689655200	41.73669467787120	3.180722891566270	F
15m	1041	1	1.7758620689655200	41.73669467787120	3.180722891566270	F
16m	1041	1	1.7758620689655200	41.73669467787120	3.180722891566270	F
17m	1041	2	1.7758620689655200	41.73669467787120	3.180722891566270	F
18m	1041	2	1.7758620689655200	41.73669467787120	3.180722891566270	F
19m	1041	2	1.7758620689655200	41.73669467787120	3.180722891566270	F
20m	1041	2	1.7758620689655200	41.73669467787120	3.180722891566270	F
21m	1041	1	1.7758620689655200	41.73669467787120	3.180722891566270	F
22m	1041	1	1.7758620689655200	41.73669467787120	3.180722891566270	F
23m	1041	1	1.7758620689655200	41.73669467787120	3.180722891566270	F
24m	1041	1	1.7758620689655200	41.73669467787120	3.180722891566270	F
25m	1041	1	1.7758620689655200	41.73669467787120	3.180722891566270	F
26m	1041	1	1.7758620689655200	41.73669467787120	3.180722891566270	F
27m	1041	1	1.7758620689655200	41.73669467787120	3.180722891566270	F
28m	1041	1	1.7758620689655200	41.73669467787120	3.180722891566270	F
29m	1041	2	1.7758620689655200	41.73669467787120	3.180722891566270	F
30m	1041	1	1.7758620689655200	41.73669467787120	3.180722891566270	F
1m	1051	5	1.8706896551724100	41.891891891891900	2.375	F
2m	1051	6	1.8706896551724100	41.891891891891900	2.375	F
3m	1051	4	1.8706896551724100	41.891891891891900	2.375	F
4m	1051	5	1.8706896551724100	41.891891891891900	2.375	F
5m	1051	4	1.8706896551724100	41.891891891891900	2.375	F
6m	1051	3	1.8706896551724100	41.891891891891900	2.375	F
7m	1051	7	1.8706896551724100	41.891891891891900	2.375	F
8m	1051	5	1.8706896551724100	41.891891891891900	2.375	F
9m	1051	6	1.8706896551724100	41.891891891891900	2.375	F
10m	1051	1	1.8706896551724100	41.891891891891900	2.375	F
11m	1051	1	1.8706896551724100	41.891891891891900	2.375	F
12m	1051	4	1.8706896551724100	41.891891891891900	2.375	F
13m	1051	3	1.8706896551724100	41.891891891891900	2.375	F
14m	1051	2	1.8706896551724100	41.891891891891900	2.375	F
15m	1051	2	1.8706896551724100	41.891891891891900	2.375	F
16m	1051	1	1.8706896551724100	41.891891891891900	2.375	F
17m	1051	4	1.8706896551724100	41.891891891891900	2.375	F
18m	1051	7	1.8706896551724100	41.891891891891900	2.375	F
19m	1051	6	1.8706896551724100	41.891891891891900	2.375	F
20m	1051	4	1.8706896551724100	41.891891891891900	2.375	F
21m	1051	1	1.8706896551724100	41.891891891891900	2.375	F
22m	1051	3	1.8706896551724100	41.891891891891900	2.375	F
23m	1051	4	1.8706896551724100	41.891891891891900	2.375	F
24m	1051	2	1.8706896551724100	41.891891891891900	2.375	F
25m	1051	3	1.8706896551724100	41.891891891891900	2.375	F
26m	1051	5	1.8706896551724100	41.891891891891900	2.375	F
27m	1051	6	1.8706896551724100	41.891891891891900	2.375	F
28m	1051	7	1.8706896551724100	41.891891891891900	2.375	F
29m	1051	7	1.8706896551724100	41.891891891891900	2.375	F
30m	1051	7	1.8706896551724100	41.891891891891900	2.375	F
1m	1061	3	1.8870967741935500	28.296703296703300	2.3388429752066100	F
2m	1061	2	1.8870967741935500	28.296703296703300	2.3388429752066100	F
3m	1061	2	1.8870967741935500	28.296703296703300	2.3388429752066100	F
4m	1061	2	1.8870967741935500	28.296703296703300	2.3388429752066100	F
5m	1061	2	1.8870967741935500	28.296703296703300	2.3388429752066100	F
6m	1061	3	1.8870967741935500	28.296703296703300	2.3388429752066100	F
7m	1061	3	1.8870967741935500	28.296703296703300	2.3388429752066100	F
8m	1061	4	1.8870967741935500	28.296703296703300	2.3388429752066100	F
9m	1061	3	1.8870967741935500	28.296703296703300	2.3388429752066100	F
10m	1061	1	1.8870967741935500	28.296703296703300	2.3388429752066100	F
11m	1061	1	1.8870967741935500	28.296703296703300	2.3388429752066100	F
12m	1061	3	1.8870967741935500	28.296703296703300	2.3388429752066100	F
13m	1061	2	1.8870967741935500	28.296703296703300	2.3388429752066100	F
14m	1061	1	1.8870967741935500	28.296703296703300	2.3388429752066100	F
15m	1061	1	1.8870967741935500	28.296703296703300	2.3388429752066100	F
16m	1061	2	1.8870967741935500	28.296703296703300	2.3388429752066100	F
17m	1061	3	1.8870967741935500	28.296703296703300	2.3388429752066100	F
18m	1061	4	1.8870967741935500	28.296703296703300	2.3388429752066100	F
19m	1061	3	1.8870967741935500	28.296703296703300	2.3388429752066100	F
20m	1061	3	1.8870967741935500	28.296703296703300	2.3388429752066100	F
21m	1061	1	1.8870967741935500	28.296703296703300	2.3388429752066100	F
22m	1061	1	1.8870967741935500	28.296703296703300	2.3388429752066100	F
23m	1061	2	1.8870967741935500	28.296703296703300	2.3388429752066100	F
24m	1061	1	1.8870967741935500	28.296703296703300	2.3388429752066100	F
25m	1061	2	1.8870967741935500	28.296703296703300	2.3388429752066100	F
26m	1061	2	1.8870967741935500	28.296703296703300	2.3388429752066100	F
27m	1061	5	1.8870967741935500	28.296703296703300	2.3388429752066100	F
28m	1061	6	1.8870967741935500	28.296703296703300	2.3388429752066100	F
29m	1061	1	1.8870967741935500	28.296703296703300	2.3388429752066100	F
30m	1061	3	1.8870967741935500	28.296703296703300	2.3388429752066100	F
1m	2011	1	1.9268292682926800	37.0919881305638	2.418032786885250	F
2m	2011	1	1.9268292682926800	37.0919881305638	2.418032786885250	F
3m	2011	2	1.9268292682926800	37.0919881305638	2.418032786885250	F
4m	2011	1	1.9268292682926800	37.0919881305638	2.418032786885250	F
5m	2011	2	1.9268292682926800	37.0919881305638	2.418032786885250	F
6m	2011	2	1.9268292682926800	37.0919881305638	2.418032786885250	F
7m	2011	3	1.9268292682926800	37.0919881305638	2.418032786885250	F
8m	2011	4	1.9268292682926800	37.0919881305638	2.418032786885250	F
9m	2011	4	1.9268292682926800	37.0919881305638	2.418032786885250	F
10m	2011	1	1.9268292682926800	37.0919881305638	2.418032786885250	F
11m	2011	1	1.9268292682926800	37.0919881305638	2.418032786885250	F
12m	2011	2	1.9268292682926800	37.0919881305638	2.418032786885250	F
13m	2011	1	1.9268292682926800	37.0919881305638	2.418032786885250	F
14m	2011	1	1.9268292682926800	37.0919881305638	2.418032786885250	F
15m	2011	1	1.9268292682926800	37.0919881305638	2.418032786885250	F
16m	2011	1	1.9268292682926800	37.0919881305638	2.418032786885250	F
17m	2011	3	1.9268292682926800	37.0919881305638	2.418032786885250	F
18m	2011	4	1.9268292682926800	37.0919881305638	2.418032786885250	F
19m	2011	2	1.9268292682926800	37.0919881305638	2.418032786885250	F
20m	2011	2	1.9268292682926800	37.0919881305638	2.418032786885250	F
21m	2011	1	1.9268292682926800	37.0919881305638	2.418032786885250	F
22m	2011	1	1.9268292682926800	37.0919881305638	2.418032786885250	F
23m	2011	2	1.9268292682926800	37.0919881305638	2.418032786885250	F
24m	2011	1	1.9268292682926800	37.0919881305638	2.418032786885250	F
25m	2011	1	1.9268292682926800	37.0919881305638	2.418032786885250	F
26m	2011	2	1.9268292682926800	37.0919881305638	2.418032786885250	F
27m	2011	5	1.9268292682926800	37.0919881305638	2.418032786885250	F
28m	2011	1	1.9268292682926800	37.0919881305638	2.418032786885250	F
29m	2011	1	1.9268292682926800	37.0919881305638	2.418032786885250	F
30m	2011	1	1.9268292682926800	37.0919881305638	2.418032786885250	F
1m	2021	2	1.8421052631578900	41.86666666666670	2.6545454545454500	F
2m	2021	1	1.8421052631578900	41.86666666666670	2.6545454545454500	F
3m	2021	2	1.8421052631578900	41.86666666666670	2.6545454545454500	F
4m	2021	1	1.8421052631578900	41.86666666666670	2.6545454545454500	F
5m	2021	2	1.8421052631578900	41.86666666666670	2.6545454545454500	F
6m	2021	1	1.8421052631578900	41.86666666666670	2.6545454545454500	F
7m	2021	2	1.8421052631578900	41.86666666666670	2.6545454545454500	F
8m	2021	3	1.8421052631578900	41.86666666666670	2.6545454545454500	F
9m	2021	1	1.8421052631578900	41.86666666666670	2.6545454545454500	F
10m	2021	1	1.8421052631578900	41.86666666666670	2.6545454545454500	F
11m	2021	1	1.8421052631578900	41.86666666666670	2.6545454545454500	F
12m	2021	1	1.8421052631578900	41.86666666666670	2.6545454545454500	F
13m	2021	1	1.8421052631578900	41.86666666666670	2.6545454545454500	F
14m	2021	1	1.8421052631578900	41.86666666666670	2.6545454545454500	F
15m	2021	1	1.8421052631578900	41.86666666666670	2.6545454545454500	F
16m	2021	1	1.8421052631578900	41.86666666666670	2.6545454545454500	F
17m	2021	1	1.8421052631578900	41.86666666666670	2.6545454545454500	F
18m	2021	4	1.8421052631578900	41.86666666666670	2.6545454545454500	F
19m	2021	2	1.8421052631578900	41.86666666666670	2.6545454545454500	F
20m	2021	1	1.8421052631578900	41.86666666666670	2.6545454545454500	F
21m	2021	1	1.8421052631578900	41.86666666666670	2.6545454545454500	F
22m	2021	1	1.8421052631578900	41.86666666666670	2.6545454545454500	F
23m	2021	1	1.8421052631578900	41.86666666666670	2.6545454545454500	F
24m	2021	1	1.8421052631578900	41.86666666666670	2.6545454545454500	F
25m	2021	1	1.8421052631578900	41.86666666666670	2.6545454545454500	F
26m	2021	2	1.8421052631578900	41.86666666666670	2.6545454545454500	F
27m	2021	1	1.8421052631578900	41.86666666666670	2.6545454545454500	F
28m	2021	1	1.8421052631578900	41.86666666666670	2.6545454545454500	F
29m	2021	2	1.8421052631578900	41.86666666666670	2.6545454545454500	F
30m	2021	1	1.8421052631578900	41.86666666666670	2.6545454545454500	F
1m	2031	1	2.0245901639344300	33.72093023255810	2.672566371681420	F
2m	2031	3	2.0245901639344300	33.72093023255810	2.672566371681420	F
3m	2031	1	2.0245901639344300	33.72093023255810	2.672566371681420	F
4m	2031	1	2.0245901639344300	33.72093023255810	2.672566371681420	F
5m	2031	2	2.0245901639344300	33.72093023255810	2.672566371681420	F
6m	2031	1	2.0245901639344300	33.72093023255810	2.672566371681420	F
7m	2031	3	2.0245901639344300	33.72093023255810	2.672566371681420	F
8m	2031	3	2.0245901639344300	33.72093023255810	2.672566371681420	F
9m	2031	1	2.0245901639344300	33.72093023255810	2.672566371681420	F
10m	2031	1	2.0245901639344300	33.72093023255810	2.672566371681420	F
11m	2031	1	2.0245901639344300	33.72093023255810	2.672566371681420	F
12m	2031	1	2.0245901639344300	33.72093023255810	2.672566371681420	F
13m	2031	1	2.0245901639344300	33.72093023255810	2.672566371681420	F
14m	2031	1	2.0245901639344300	33.72093023255810	2.672566371681420	F
15m	2031	1	2.0245901639344300	33.72093023255810	2.672566371681420	F
16m	2031	1	2.0245901639344300	33.72093023255810	2.672566371681420	F
17m	2031	1	2.0245901639344300	33.72093023255810	2.672566371681420	F
18m	2031	3	2.0245901639344300	33.72093023255810	2.672566371681420	F
19m	2031	2	2.0245901639344300	33.72093023255810	2.672566371681420	F
20m	2031	2	2.0245901639344300	33.72093023255810	2.672566371681420	F
21m	2031	1	2.0245901639344300	33.72093023255810	2.672566371681420	F
22m	2031	1	2.0245901639344300	33.72093023255810	2.672566371681420	F
23m	2031	1	2.0245901639344300	33.72093023255810	2.672566371681420	F
24m	2031	1	2.0245901639344300	33.72093023255810	2.672566371681420	F
25m	2031	1	2.0245901639344300	33.72093023255810	2.672566371681420	F
26m	2031	2	2.0245901639344300	33.72093023255810	2.672566371681420	F
27m	2031	3	2.0245901639344300	33.72093023255810	2.672566371681420	F
28m	2031	2	2.0245901639344300	33.72093023255810	2.672566371681420	F
29m	2031	2	2.0245901639344300	33.72093023255810	2.672566371681420	F
30m	2031	1	2.0245901639344300	33.72093023255810	2.672566371681420	F
1m	2051	1	1.9652777777777800	36.69250645994830	2.3529411764705900	F
2m	2051	2	1.9652777777777800	36.69250645994830	2.3529411764705900	F
3m	2051	2	1.9652777777777800	36.69250645994830	2.3529411764705900	F
4m	2051	3	1.9652777777777800	36.69250645994830	2.3529411764705900	F
5m	2051	3	1.9652777777777800	36.69250645994830	2.3529411764705900	F
6m	2051	2	1.9652777777777800	36.69250645994830	2.3529411764705900	F
7m	2051	3	1.9652777777777800	36.69250645994830	2.3529411764705900	F
8m	2051	3	1.9652777777777800	36.69250645994830	2.3529411764705900	F
9m	2051	3	1.9652777777777800	36.69250645994830	2.3529411764705900	F
10m	2051	1	1.9652777777777800	36.69250645994830	2.3529411764705900	F
11m	2051	1	1.9652777777777800	36.69250645994830	2.3529411764705900	F
12m	2051	1	1.9652777777777800	36.69250645994830	2.3529411764705900	F
13m	2051	2	1.9652777777777800	36.69250645994830	2.3529411764705900	F
14m	2051	2	1.9652777777777800	36.69250645994830	2.3529411764705900	F
15m	2051	2	1.9652777777777800	36.69250645994830	2.3529411764705900	F
16m	2051	2	1.9652777777777800	36.69250645994830	2.3529411764705900	F
17m	2051	2	1.9652777777777800	36.69250645994830	2.3529411764705900	F
18m	2051	3	1.9652777777777800	36.69250645994830	2.3529411764705900	F
19m	2051	3	1.9652777777777800	36.69250645994830	2.3529411764705900	F
20m	2051	2	1.9652777777777800	36.69250645994830	2.3529411764705900	F
21m	2051	1	1.9652777777777800	36.69250645994830	2.3529411764705900	F
22m	2051	2	1.9652777777777800	36.69250645994830	2.3529411764705900	F
23m	2051	1	1.9652777777777800	36.69250645994830	2.3529411764705900	F
24m	2051	1	1.9652777777777800	36.69250645994830	2.3529411764705900	F
25m	2051	1	1.9652777777777800	36.69250645994830	2.3529411764705900	F
26m	2051	2	1.9652777777777800	36.69250645994830	2.3529411764705900	F
27m	2051	1	1.9652777777777800	36.69250645994830	2.3529411764705900	F
28m	2051	1	1.9652777777777800	36.69250645994830	2.3529411764705900	F
29m	2051	1	1.9652777777777800	36.69250645994830	2.3529411764705900	F
30m	2051	2	1.9652777777777800	36.69250645994830	2.3529411764705900	F
1m	3011	2	1.8134328358209000	16.86046511627910	3.1752577319587600	F
2m	3011	3	1.8134328358209000	16.86046511627910	3.1752577319587600	F
3m	3011	2	1.8134328358209000	16.86046511627910	3.1752577319587600	F
4m	3011	2	1.8134328358209000	16.86046511627910	3.1752577319587600	F
5m	3011	2	1.8134328358209000	16.86046511627910	3.1752577319587600	F
6m	3011	3	1.8134328358209000	16.86046511627910	3.1752577319587600	F
7m	3011	4	1.8134328358209000	16.86046511627910	3.1752577319587600	F
8m	3011	4	1.8134328358209000	16.86046511627910	3.1752577319587600	F
9m	3011	3	1.8134328358209000	16.86046511627910	3.1752577319587600	F
10m	3011	1	1.8134328358209000	16.86046511627910	3.1752577319587600	F
11m	3011	1	1.8134328358209000	16.86046511627910	3.1752577319587600	F
12m	3011	2	1.8134328358209000	16.86046511627910	3.1752577319587600	F
13m	3011	2	1.8134328358209000	16.86046511627910	3.1752577319587600	F
14m	3011	1	1.8134328358209000	16.86046511627910	3.1752577319587600	F
15m	3011	2	1.8134328358209000	16.86046511627910	3.1752577319587600	F
16m	3011	1	1.8134328358209000	16.86046511627910	3.1752577319587600	F
17m	3011	4	1.8134328358209000	16.86046511627910	3.1752577319587600	F
18m	3011	4	1.8134328358209000	16.86046511627910	3.1752577319587600	F
19m	3011	2	1.8134328358209000	16.86046511627910	3.1752577319587600	F
20m	3011	2	1.8134328358209000	16.86046511627910	3.1752577319587600	F
21m	3011	1	1.8134328358209000	16.86046511627910	3.1752577319587600	F
22m	3011	1	1.8134328358209000	16.86046511627910	3.1752577319587600	F
23m	3011	2	1.8134328358209000	16.86046511627910	3.1752577319587600	F
24m	3011	2	1.8134328358209000	16.86046511627910	3.1752577319587600	F
25m	3011	2	1.8134328358209000	16.86046511627910	3.1752577319587600	F
26m	3011	2	1.8134328358209000	16.86046511627910	3.1752577319587600	F
27m	3011	5	1.8134328358209000	16.86046511627910	3.1752577319587600	F
28m	3011	2	1.8134328358209000	16.86046511627910	3.1752577319587600	F
29m	3011	2	1.8134328358209000	16.86046511627910	3.1752577319587600	F
30m	3011	4	1.8134328358209000	16.86046511627910	3.1752577319587600	F
1m	3021	1	1.7857142857142900	44.20485175202160	2.9270833333333300	F
2m	3021	1	1.7857142857142900	44.20485175202160	2.9270833333333300	F
3m	3021	2	1.7857142857142900	44.20485175202160	2.9270833333333300	F
4m	3021	1	1.7857142857142900	44.20485175202160	2.9270833333333300	F
5m	3021	1	1.7857142857142900	44.20485175202160	2.9270833333333300	F
6m	3021	1	1.7857142857142900	44.20485175202160	2.9270833333333300	F
7m	3021	1	1.7857142857142900	44.20485175202160	2.9270833333333300	F
8m	3021	2	1.7857142857142900	44.20485175202160	2.9270833333333300	F
9m	3021	1	1.7857142857142900	44.20485175202160	2.9270833333333300	F
10m	3021	1	1.7857142857142900	44.20485175202160	2.9270833333333300	F
11m	3021	1	1.7857142857142900	44.20485175202160	2.9270833333333300	F
12m	3021	2	1.7857142857142900	44.20485175202160	2.9270833333333300	F
13m	3021	1	1.7857142857142900	44.20485175202160	2.9270833333333300	F
14m	3021	1	1.7857142857142900	44.20485175202160	2.9270833333333300	F
15m	3021	1	1.7857142857142900	44.20485175202160	2.9270833333333300	F
16m	3021	1	1.7857142857142900	44.20485175202160	2.9270833333333300	F
17m	3021	1	1.7857142857142900	44.20485175202160	2.9270833333333300	F
18m	3021	3	1.7857142857142900	44.20485175202160	2.9270833333333300	F
19m	3021	2	1.7857142857142900	44.20485175202160	2.9270833333333300	F
20m	3021	1	1.7857142857142900	44.20485175202160	2.9270833333333300	F
21m	3021	1	1.7857142857142900	44.20485175202160	2.9270833333333300	F
22m	3021	1	1.7857142857142900	44.20485175202160	2.9270833333333300	F
23m	3021	1	1.7857142857142900	44.20485175202160	2.9270833333333300	F
24m	3021	1	1.7857142857142900	44.20485175202160	2.9270833333333300	F
25m	3021	1	1.7857142857142900	44.20485175202160	2.9270833333333300	F
26m	3021	2	1.7857142857142900	44.20485175202160	2.9270833333333300	F
27m	3021	2	1.7857142857142900	44.20485175202160	2.9270833333333300	F
28m	3021	1	1.7857142857142900	44.20485175202160	2.9270833333333300	F
29m	3021	1	1.7857142857142900	44.20485175202160	2.9270833333333300	F
30m	3021	1	1.7857142857142900	44.20485175202160	2.9270833333333300	F
1m	4021	1	1.7723577235772400	38.29201101928380	2.58	F
2m	4021	2	1.7723577235772400	38.29201101928380	2.58	F
3m	4021	2	1.7723577235772400	38.29201101928380	2.58	F
4m	4021	1	1.7723577235772400	38.29201101928380	2.58	F
5m	4021	2	1.7723577235772400	38.29201101928380	2.58	F
6m	4021	1	1.7723577235772400	38.29201101928380	2.58	F
7m	4021	1	1.7723577235772400	38.29201101928380	2.58	F
8m	4021	3	1.7723577235772400	38.29201101928380	2.58	F
9m	4021	2	1.7723577235772400	38.29201101928380	2.58	F
10m	4021	1	1.7723577235772400	38.29201101928380	2.58	F
11m	4021	1	1.7723577235772400	38.29201101928380	2.58	F
12m	4021	2	1.7723577235772400	38.29201101928380	2.58	F
13m	4021	1	1.7723577235772400	38.29201101928380	2.58	F
14m	4021	1	1.7723577235772400	38.29201101928380	2.58	F
15m	4021	1	1.7723577235772400	38.29201101928380	2.58	F
16m	4021	1	1.7723577235772400	38.29201101928380	2.58	F
17m	4021	1	1.7723577235772400	38.29201101928380	2.58	F
18m	4021	3	1.7723577235772400	38.29201101928380	2.58	F
19m	4021	3	1.7723577235772400	38.29201101928380	2.58	F
20m	4021	2	1.7723577235772400	38.29201101928380	2.58	F
21m	4021	1	1.7723577235772400	38.29201101928380	2.58	F
22m	4021	1	1.7723577235772400	38.29201101928380	2.58	F
23m	4021	1	1.7723577235772400	38.29201101928380	2.58	F
24m	4021	1	1.7723577235772400	38.29201101928380	2.58	F
25m	4021	1	1.7723577235772400	38.29201101928380	2.58	F
26m	4021	2	1.7723577235772400	38.29201101928380	2.58	F
27m	4021	2	1.7723577235772400	38.29201101928380	2.58	F
28m	4021	3	1.7723577235772400	38.29201101928380	2.58	F
29m	4021	2	1.7723577235772400	38.29201101928380	2.58	F
30m	4021	4	1.7723577235772400	38.29201101928380	2.58	F
1m	4031	1	1.8405797101449300	39.166666666666700	2.2481203007518800	F
2m	4031	3	1.8405797101449300	39.166666666666700	2.2481203007518800	F
3m	4031	2	1.8405797101449300	39.166666666666700	2.2481203007518800	F
4m	4031	1	1.8405797101449300	39.166666666666700	2.2481203007518800	F
5m	4031	2	1.8405797101449300	39.166666666666700	2.2481203007518800	F
6m	4031	2	1.8405797101449300	39.166666666666700	2.2481203007518800	F
7m	4031	4	1.8405797101449300	39.166666666666700	2.2481203007518800	F
8m	4031	4	1.8405797101449300	39.166666666666700	2.2481203007518800	F
9m	4031	2	1.8405797101449300	39.166666666666700	2.2481203007518800	F
10m	4031	1	1.8405797101449300	39.166666666666700	2.2481203007518800	F
11m	4031	1	1.8405797101449300	39.166666666666700	2.2481203007518800	F
12m	4031	2	1.8405797101449300	39.166666666666700	2.2481203007518800	F
13m	4031	1	1.8405797101449300	39.166666666666700	2.2481203007518800	F
14m	4031	3	1.8405797101449300	39.166666666666700	2.2481203007518800	F
15m	4031	1	1.8405797101449300	39.166666666666700	2.2481203007518800	F
16m	4031	1	1.8405797101449300	39.166666666666700	2.2481203007518800	F
17m	4031	2	1.8405797101449300	39.166666666666700	2.2481203007518800	F
18m	4031	4	1.8405797101449300	39.166666666666700	2.2481203007518800	F
19m	4031	4	1.8405797101449300	39.166666666666700	2.2481203007518800	F
20m	4031	1	1.8405797101449300	39.166666666666700	2.2481203007518800	F
21m	4031	1	1.8405797101449300	39.166666666666700	2.2481203007518800	F
22m	4031	1	1.8405797101449300	39.166666666666700	2.2481203007518800	F
23m	4031	1	1.8405797101449300	39.166666666666700	2.2481203007518800	F
24m	4031	1	1.8405797101449300	39.166666666666700	2.2481203007518800	F
25m	4031	2	1.8405797101449300	39.166666666666700	2.2481203007518800	F
26m	4031	3	1.8405797101449300	39.166666666666700	2.2481203007518800	F
27m	4031	5	1.8405797101449300	39.166666666666700	2.2481203007518800	F
28m	4031	1	1.8405797101449300	39.166666666666700	2.2481203007518800	F
29m	4031	2	1.8405797101449300	39.166666666666700	2.2481203007518800	F
30m	4031	2	1.8405797101449300	39.166666666666700	2.2481203007518800	F
1m	4051	1	1.8125	30.678466076696200	2.70873786407767	F
2m	4051	3	1.8125	30.678466076696200	2.70873786407767	F
3m	4051	2	1.8125	30.678466076696200	2.70873786407767	F
4m	4051	2	1.8125	30.678466076696200	2.70873786407767	F
5m	4051	3	1.8125	30.678466076696200	2.70873786407767	F
6m	4051	5	1.8125	30.678466076696200	2.70873786407767	F
7m	4051	4	1.8125	30.678466076696200	2.70873786407767	F
8m	4051	4	1.8125	30.678466076696200	2.70873786407767	F
9m	4051	4	1.8125	30.678466076696200	2.70873786407767	F
10m	4051	1	1.8125	30.678466076696200	2.70873786407767	F
11m	4051	1	1.8125	30.678466076696200	2.70873786407767	F
12m	4051	2	1.8125	30.678466076696200	2.70873786407767	F
13m	4051	2	1.8125	30.678466076696200	2.70873786407767	F
14m	4051	2	1.8125	30.678466076696200	2.70873786407767	F
15m	4051	1	1.8125	30.678466076696200	2.70873786407767	F
16m	4051	2	1.8125	30.678466076696200	2.70873786407767	F
17m	4051	3	1.8125	30.678466076696200	2.70873786407767	F
18m	4051	5	1.8125	30.678466076696200	2.70873786407767	F
19m	4051	5	1.8125	30.678466076696200	2.70873786407767	F
20m	4051	3	1.8125	30.678466076696200	2.70873786407767	F
21m	4051	1	1.8125	30.678466076696200	2.70873786407767	F
22m	4051	1	1.8125	30.678466076696200	2.70873786407767	F
23m	4051	1	1.8125	30.678466076696200	2.70873786407767	F
24m	4051	2	1.8125	30.678466076696200	2.70873786407767	F
25m	4051	2	1.8125	30.678466076696200	2.70873786407767	F
26m	4051	3	1.8125	30.678466076696200	2.70873786407767	F
27m	4051	4	1.8125	30.678466076696200	2.70873786407767	F
28m	4051	3	1.8125	30.678466076696200	2.70873786407767	F
29m	4051	3	1.8125	30.678466076696200	2.70873786407767	F
30m	4051	3	1.8125	30.678466076696200	2.70873786407767	F
1m	4061	2	1.8195488721804500	38.59649122807020	2.4224137931034500	F
2m	4061	7	1.8195488721804500	38.59649122807020	2.4224137931034500	F
3m	4061	3	1.8195488721804500	38.59649122807020	2.4224137931034500	F
4m	4061	3	1.8195488721804500	38.59649122807020	2.4224137931034500	F
5m	4061	4	1.8195488721804500	38.59649122807020	2.4224137931034500	F
6m	4061	7	1.8195488721804500	38.59649122807020	2.4224137931034500	F
7m	4061	4	1.8195488721804500	38.59649122807020	2.4224137931034500	F
8m	4061	5	1.8195488721804500	38.59649122807020	2.4224137931034500	F
9m	4061	4	1.8195488721804500	38.59649122807020	2.4224137931034500	F
10m	4061	1	1.8195488721804500	38.59649122807020	2.4224137931034500	F
11m	4061	1	1.8195488721804500	38.59649122807020	2.4224137931034500	F
12m	4061	1	1.8195488721804500	38.59649122807020	2.4224137931034500	F
13m	4061	3	1.8195488721804500	38.59649122807020	2.4224137931034500	F
14m	4061	3	1.8195488721804500	38.59649122807020	2.4224137931034500	F
15m	4061	2	1.8195488721804500	38.59649122807020	2.4224137931034500	F
16m	4061	3	1.8195488721804500	38.59649122807020	2.4224137931034500	F
17m	4061	3	1.8195488721804500	38.59649122807020	2.4224137931034500	F
18m	4061	6	1.8195488721804500	38.59649122807020	2.4224137931034500	F
19m	4061	3	1.8195488721804500	38.59649122807020	2.4224137931034500	F
20m	4061	4	1.8195488721804500	38.59649122807020	2.4224137931034500	F
21m	4061	3	1.8195488721804500	38.59649122807020	2.4224137931034500	F
22m	4061	2	1.8195488721804500	38.59649122807020	2.4224137931034500	F
23m	4061	4	1.8195488721804500	38.59649122807020	2.4224137931034500	F
24m	4061	1	1.8195488721804500	38.59649122807020	2.4224137931034500	F
25m	4061	3	1.8195488721804500	38.59649122807020	2.4224137931034500	F
26m	4061	4	1.8195488721804500	38.59649122807020	2.4224137931034500	F
27m	4061	5	1.8195488721804500	38.59649122807020	2.4224137931034500	F
28m	4061	5	1.8195488721804500	38.59649122807020	2.4224137931034500	F
29m	4061	6	1.8195488721804500	38.59649122807020	2.4224137931034500	F
30m	4061	5	1.8195488721804500	38.59649122807020	2.4224137931034500	F
1m	4071	2	1.874015748031500	45.18072289156630	2.9292929292929300	F
2m	4071	2	1.874015748031500	45.18072289156630	2.9292929292929300	F
3m	4071	2	1.874015748031500	45.18072289156630	2.9292929292929300	F
4m	4071	1	1.874015748031500	45.18072289156630	2.9292929292929300	F
5m	4071	3	1.874015748031500	45.18072289156630	2.9292929292929300	F
6m	4071	4	1.874015748031500	45.18072289156630	2.9292929292929300	F
7m	4071	2	1.874015748031500	45.18072289156630	2.9292929292929300	F
8m	4071	4	1.874015748031500	45.18072289156630	2.9292929292929300	F
9m	4071	3	1.874015748031500	45.18072289156630	2.9292929292929300	F
10m	4071	1	1.874015748031500	45.18072289156630	2.9292929292929300	F
11m	4071	1	1.874015748031500	45.18072289156630	2.9292929292929300	F
12m	4071	2	1.874015748031500	45.18072289156630	2.9292929292929300	F
13m	4071	1	1.874015748031500	45.18072289156630	2.9292929292929300	F
14m	4071	1	1.874015748031500	45.18072289156630	2.9292929292929300	F
15m	4071	2	1.874015748031500	45.18072289156630	2.9292929292929300	F
16m	4071	2	1.874015748031500	45.18072289156630	2.9292929292929300	F
17m	4071	2	1.874015748031500	45.18072289156630	2.9292929292929300	F
18m	4071	3	1.874015748031500	45.18072289156630	2.9292929292929300	F
19m	4071	3	1.874015748031500	45.18072289156630	2.9292929292929300	F
20m	4071	1	1.874015748031500	45.18072289156630	2.9292929292929300	F
21m	4071	1	1.874015748031500	45.18072289156630	2.9292929292929300	F
22m	4071	1	1.874015748031500	45.18072289156630	2.9292929292929300	F
23m	4071	2	1.874015748031500	45.18072289156630	2.9292929292929300	F
24m	4071	1	1.874015748031500	45.18072289156630	2.9292929292929300	F
25m	4071	2	1.874015748031500	45.18072289156630	2.9292929292929300	F
26m	4071	2	1.874015748031500	45.18072289156630	2.9292929292929300	F
27m	4071	5	1.874015748031500	45.18072289156630	2.9292929292929300	F
28m	4071	4	1.874015748031500	45.18072289156630	2.9292929292929300	F
29m	4071	4	1.874015748031500	45.18072289156630	2.9292929292929300	F
30m	4071	1	1.874015748031500	45.18072289156630	2.9292929292929300	F
1m	4081	1	1.8253968253968300	32.68156424581010	2.74	F
2m	4081	2	1.8253968253968300	32.68156424581010	2.74	F
3m	4081	1	1.8253968253968300	32.68156424581010	2.74	F
4m	4081	2	1.8253968253968300	32.68156424581010	2.74	F
5m	4081	2	1.8253968253968300	32.68156424581010	2.74	F
6m	4081	4	1.8253968253968300	32.68156424581010	2.74	F
7m	4081	3	1.8253968253968300	32.68156424581010	2.74	F
8m	4081	4	1.8253968253968300	32.68156424581010	2.74	F
9m	4081	2	1.8253968253968300	32.68156424581010	2.74	F
10m	4081	1	1.8253968253968300	32.68156424581010	2.74	F
11m	4081	1	1.8253968253968300	32.68156424581010	2.74	F
12m	4081	1	1.8253968253968300	32.68156424581010	2.74	F
13m	4081	1	1.8253968253968300	32.68156424581010	2.74	F
14m	4081	1	1.8253968253968300	32.68156424581010	2.74	F
15m	4081	1	1.8253968253968300	32.68156424581010	2.74	F
16m	4081	4	1.8253968253968300	32.68156424581010	2.74	F
17m	4081	2	1.8253968253968300	32.68156424581010	2.74	F
18m	4081	3	1.8253968253968300	32.68156424581010	2.74	F
19m	4081	3	1.8253968253968300	32.68156424581010	2.74	F
20m	4081	2	1.8253968253968300	32.68156424581010	2.74	F
21m	4081	1	1.8253968253968300	32.68156424581010	2.74	F
22m	4081	1	1.8253968253968300	32.68156424581010	2.74	F
23m	4081	2	1.8253968253968300	32.68156424581010	2.74	F
24m	4081	2	1.8253968253968300	32.68156424581010	2.74	F
25m	4081	1	1.8253968253968300	32.68156424581010	2.74	F
26m	4081	3	1.8253968253968300	32.68156424581010	2.74	F
27m	4081	1	1.8253968253968300	32.68156424581010	2.74	F
28m	4081	1	1.8253968253968300	32.68156424581010	2.74	F
29m	4081	1	1.8253968253968300	32.68156424581010	2.74	F
30m	4081	1	1.8253968253968300	32.68156424581010	2.74	F
1m	4101	3	1.8934426229508200	35.9882005899705	2.2892561983471100	F
2m	4101	3	1.8934426229508200	35.9882005899705	2.2892561983471100	F
3m	4101	2	1.8934426229508200	35.9882005899705	2.2892561983471100	F
4m	4101	3	1.8934426229508200	35.9882005899705	2.2892561983471100	F
5m	4101	4	1.8934426229508200	35.9882005899705	2.2892561983471100	F
6m	4101	5	1.8934426229508200	35.9882005899705	2.2892561983471100	F
7m	4101	4	1.8934426229508200	35.9882005899705	2.2892561983471100	F
8m	4101	4	1.8934426229508200	35.9882005899705	2.2892561983471100	F
9m	4101	4	1.8934426229508200	35.9882005899705	2.2892561983471100	F
10m	4101	1	1.8934426229508200	35.9882005899705	2.2892561983471100	F
11m	4101	1	1.8934426229508200	35.9882005899705	2.2892561983471100	F
12m	4101	1	1.8934426229508200	35.9882005899705	2.2892561983471100	F
13m	4101	4	1.8934426229508200	35.9882005899705	2.2892561983471100	F
14m	4101	2	1.8934426229508200	35.9882005899705	2.2892561983471100	F
15m	4101	1	1.8934426229508200	35.9882005899705	2.2892561983471100	F
16m	4101	1	1.8934426229508200	35.9882005899705	2.2892561983471100	F
17m	4101	3	1.8934426229508200	35.9882005899705	2.2892561983471100	F
18m	4101	5	1.8934426229508200	35.9882005899705	2.2892561983471100	F
19m	4101	3	1.8934426229508200	35.9882005899705	2.2892561983471100	F
20m	4101	3	1.8934426229508200	35.9882005899705	2.2892561983471100	F
21m	4101	1	1.8934426229508200	35.9882005899705	2.2892561983471100	F
22m	4101	1	1.8934426229508200	35.9882005899705	2.2892561983471100	F
23m	4101	2	1.8934426229508200	35.9882005899705	2.2892561983471100	F
24m	4101	2	1.8934426229508200	35.9882005899705	2.2892561983471100	F
25m	4101	2	1.8934426229508200	35.9882005899705	2.2892561983471100	F
26m	4101	4	1.8934426229508200	35.9882005899705	2.2892561983471100	F
27m	4101	4	1.8934426229508200	35.9882005899705	2.2892561983471100	F
28m	4101	5	1.8934426229508200	35.9882005899705	2.2892561983471100	F
29m	4101	4	1.8934426229508200	35.9882005899705	2.2892561983471100	F
30m	4101	3	1.8934426229508200	35.9882005899705	2.2892561983471100	F
1m	4111	3	1.968	25.641025641025600	2.4786324786324800	F
2m	4111	2	1.968	25.641025641025600	2.4786324786324800	F
3m	4111	3	1.968	25.641025641025600	2.4786324786324800	F
4m	4111	4	1.968	25.641025641025600	2.4786324786324800	F
5m	4111	4	1.968	25.641025641025600	2.4786324786324800	F
6m	4111	6	1.968	25.641025641025600	2.4786324786324800	F
7m	4111	2	1.968	25.641025641025600	2.4786324786324800	F
8m	4111	5	1.968	25.641025641025600	2.4786324786324800	F
9m	4111	6	1.968	25.641025641025600	2.4786324786324800	F
10m	4111	1	1.968	25.641025641025600	2.4786324786324800	F
11m	4111	2	1.968	25.641025641025600	2.4786324786324800	F
12m	4111	2	1.968	25.641025641025600	2.4786324786324800	F
13m	4111	4	1.968	25.641025641025600	2.4786324786324800	F
14m	4111	3	1.968	25.641025641025600	2.4786324786324800	F
15m	4111	3	1.968	25.641025641025600	2.4786324786324800	F
16m	4111	3	1.968	25.641025641025600	2.4786324786324800	F
17m	4111	4	1.968	25.641025641025600	2.4786324786324800	F
18m	4111	5	1.968	25.641025641025600	2.4786324786324800	F
19m	4111	4	1.968	25.641025641025600	2.4786324786324800	F
20m	4111	2	1.968	25.641025641025600	2.4786324786324800	F
21m	4111	2	1.968	25.641025641025600	2.4786324786324800	F
22m	4111	2	1.968	25.641025641025600	2.4786324786324800	F
23m	4111	4	1.968	25.641025641025600	2.4786324786324800	F
24m	4111	2	1.968	25.641025641025600	2.4786324786324800	F
25m	4111	3	1.968	25.641025641025600	2.4786324786324800	F
26m	4111	4	1.968	25.641025641025600	2.4786324786324800	F
27m	4111	2	1.968	25.641025641025600	2.4786324786324800	F
28m	4111	3	1.968	25.641025641025600	2.4786324786324800	F
29m	4111	3	1.968	25.641025641025600	2.4786324786324800	F
30m	4111	5	1.968	25.641025641025600	2.4786324786324800	F
1m	4141	4	1.8429752066115700	40.98837209302330	2.9473684210526300	F
2m	4141	4	1.8429752066115700	40.98837209302330	2.9473684210526300	F
3m	4141	2	1.8429752066115700	40.98837209302330	2.9473684210526300	F
4m	4141	3	1.8429752066115700	40.98837209302330	2.9473684210526300	F
5m	4141	2	1.8429752066115700	40.98837209302330	2.9473684210526300	F
6m	4141	3	1.8429752066115700	40.98837209302330	2.9473684210526300	F
7m	4141	3	1.8429752066115700	40.98837209302330	2.9473684210526300	F
8m	4141	4	1.8429752066115700	40.98837209302330	2.9473684210526300	F
9m	4141	2	1.8429752066115700	40.98837209302330	2.9473684210526300	F
10m	4141	1	1.8429752066115700	40.98837209302330	2.9473684210526300	F
11m	4141	1	1.8429752066115700	40.98837209302330	2.9473684210526300	F
12m	4141	2	1.8429752066115700	40.98837209302330	2.9473684210526300	F
13m	4141	1	1.8429752066115700	40.98837209302330	2.9473684210526300	F
14m	4141	1	1.8429752066115700	40.98837209302330	2.9473684210526300	F
15m	4141	1	1.8429752066115700	40.98837209302330	2.9473684210526300	F
16m	4141	2	1.8429752066115700	40.98837209302330	2.9473684210526300	F
17m	4141	2	1.8429752066115700	40.98837209302330	2.9473684210526300	F
18m	4141	5	1.8429752066115700	40.98837209302330	2.9473684210526300	F
19m	4141	3	1.8429752066115700	40.98837209302330	2.9473684210526300	F
20m	4141	3	1.8429752066115700	40.98837209302330	2.9473684210526300	F
21m	4141	1	1.8429752066115700	40.98837209302330	2.9473684210526300	F
22m	4141	1	1.8429752066115700	40.98837209302330	2.9473684210526300	F
23m	4141	2	1.8429752066115700	40.98837209302330	2.9473684210526300	F
24m	4141	2	1.8429752066115700	40.98837209302330	2.9473684210526300	F
25m	4141	2	1.8429752066115700	40.98837209302330	2.9473684210526300	F
26m	4141	2	1.8429752066115700	40.98837209302330	2.9473684210526300	F
27m	4141	4	1.8429752066115700	40.98837209302330	2.9473684210526300	F
28m	4141	5	1.8429752066115700	40.98837209302330	2.9473684210526300	F
29m	4141	3	1.8429752066115700	40.98837209302330	2.9473684210526300	F
30m	4141	3	1.8429752066115700	40.98837209302330	2.9473684210526300	F
1m	4151	1	2.1043478260869600	39.34426229508200	2.701923076923080	F
2m	4151	3	2.1043478260869600	39.34426229508200	2.701923076923080	F
3m	4151	2	2.1043478260869600	39.34426229508200	2.701923076923080	F
4m	4151	2	2.1043478260869600	39.34426229508200	2.701923076923080	F
5m	4151	3	2.1043478260869600	39.34426229508200	2.701923076923080	F
6m	4151	2	2.1043478260869600	39.34426229508200	2.701923076923080	F
7m	4151	5	2.1043478260869600	39.34426229508200	2.701923076923080	F
8m	4151	5	2.1043478260869600	39.34426229508200	2.701923076923080	F
9m	4151	5	2.1043478260869600	39.34426229508200	2.701923076923080	F
10m	4151	1	2.1043478260869600	39.34426229508200	2.701923076923080	F
11m	4151	1	2.1043478260869600	39.34426229508200	2.701923076923080	F
12m	4151	3	2.1043478260869600	39.34426229508200	2.701923076923080	F
13m	4151	2	2.1043478260869600	39.34426229508200	2.701923076923080	F
14m	4151	1	2.1043478260869600	39.34426229508200	2.701923076923080	F
15m	4151	1	2.1043478260869600	39.34426229508200	2.701923076923080	F
16m	4151	4	2.1043478260869600	39.34426229508200	2.701923076923080	F
17m	4151	3	2.1043478260869600	39.34426229508200	2.701923076923080	F
18m	4151	5	2.1043478260869600	39.34426229508200	2.701923076923080	F
19m	4151	4	2.1043478260869600	39.34426229508200	2.701923076923080	F
20m	4151	3	2.1043478260869600	39.34426229508200	2.701923076923080	F
21m	4151	3	2.1043478260869600	39.34426229508200	2.701923076923080	F
22m	4151	2	2.1043478260869600	39.34426229508200	2.701923076923080	F
23m	4151	2	2.1043478260869600	39.34426229508200	2.701923076923080	F
24m	4151	3	2.1043478260869600	39.34426229508200	2.701923076923080	F
25m	4151	2	2.1043478260869600	39.34426229508200	2.701923076923080	F
26m	4151	2	2.1043478260869600	39.34426229508200	2.701923076923080	F
27m	4151	3	2.1043478260869600	39.34426229508200	2.701923076923080	F
28m	4151	2	2.1043478260869600	39.34426229508200	2.701923076923080	F
29m	4151	4	2.1043478260869600	39.34426229508200	2.701923076923080	F
30m	4151	6	2.1043478260869600	39.34426229508200	2.701923076923080	F
1m	4161	1	1.7894736842105300	35.75268817204300	2.2916666666666700	F
2m	4161	3	1.7894736842105300	35.75268817204300	2.2916666666666700	F
3m	4161	2	1.7894736842105300	35.75268817204300	2.2916666666666700	F
4m	4161	1	1.7894736842105300	35.75268817204300	2.2916666666666700	F
5m	4161	2	1.7894736842105300	35.75268817204300	2.2916666666666700	F
6m	4161	2	1.7894736842105300	35.75268817204300	2.2916666666666700	F
7m	4161	1	1.7894736842105300	35.75268817204300	2.2916666666666700	F
8m	4161	4	1.7894736842105300	35.75268817204300	2.2916666666666700	F
9m	4161	1	1.7894736842105300	35.75268817204300	2.2916666666666700	F
10m	4161	1	1.7894736842105300	35.75268817204300	2.2916666666666700	F
11m	4161	1	1.7894736842105300	35.75268817204300	2.2916666666666700	F
12m	4161	1	1.7894736842105300	35.75268817204300	2.2916666666666700	F
13m	4161	1	1.7894736842105300	35.75268817204300	2.2916666666666700	F
14m	4161	1	1.7894736842105300	35.75268817204300	2.2916666666666700	F
15m	4161	1	1.7894736842105300	35.75268817204300	2.2916666666666700	F
16m	4161	1	1.7894736842105300	35.75268817204300	2.2916666666666700	F
17m	4161	1	1.7894736842105300	35.75268817204300	2.2916666666666700	F
18m	4161	3	1.7894736842105300	35.75268817204300	2.2916666666666700	F
19m	4161	2	1.7894736842105300	35.75268817204300	2.2916666666666700	F
20m	4161	1	1.7894736842105300	35.75268817204300	2.2916666666666700	F
21m	4161	1	1.7894736842105300	35.75268817204300	2.2916666666666700	F
22m	4161	1	1.7894736842105300	35.75268817204300	2.2916666666666700	F
23m	4161	1	1.7894736842105300	35.75268817204300	2.2916666666666700	F
24m	4161	1	1.7894736842105300	35.75268817204300	2.2916666666666700	F
25m	4161	1	1.7894736842105300	35.75268817204300	2.2916666666666700	F
26m	4161	2	1.7894736842105300	35.75268817204300	2.2916666666666700	F
27m	4161	2	1.7894736842105300	35.75268817204300	2.2916666666666700	F
28m	4161	1	1.7894736842105300	35.75268817204300	2.2916666666666700	F
29m	4161	1	1.7894736842105300	35.75268817204300	2.2916666666666700	F
30m	4161	2	1.7894736842105300	35.75268817204300	2.2916666666666700	F
1m	4191	1	1.725	21.068249258160200	2.6315789473684200	F
2m	4191	5	1.725	21.068249258160200	2.6315789473684200	F
3m	4191	3	1.725	21.068249258160200	2.6315789473684200	F
4m	4191	5	1.725	21.068249258160200	2.6315789473684200	F
5m	4191	5	1.725	21.068249258160200	2.6315789473684200	F
6m	4191	3	1.725	21.068249258160200	2.6315789473684200	F
7m	4191	4	1.725	21.068249258160200	2.6315789473684200	F
8m	4191	5	1.725	21.068249258160200	2.6315789473684200	F
9m	4191	5	1.725	21.068249258160200	2.6315789473684200	F
10m	4191	1	1.725	21.068249258160200	2.6315789473684200	F
11m	4191	1	1.725	21.068249258160200	2.6315789473684200	F
12m	4191	3	1.725	21.068249258160200	2.6315789473684200	F
13m	4191	5	1.725	21.068249258160200	2.6315789473684200	F
14m	4191	3	1.725	21.068249258160200	2.6315789473684200	F
15m	4191	3	1.725	21.068249258160200	2.6315789473684200	F
16m	4191	2	1.725	21.068249258160200	2.6315789473684200	F
17m	4191	4	1.725	21.068249258160200	2.6315789473684200	F
18m	4191	7	1.725	21.068249258160200	2.6315789473684200	F
19m	4191	6	1.725	21.068249258160200	2.6315789473684200	F
20m	4191	5	1.725	21.068249258160200	2.6315789473684200	F
21m	4191	3	1.725	21.068249258160200	2.6315789473684200	F
22m	4191	3	1.725	21.068249258160200	2.6315789473684200	F
23m	4191	3	1.725	21.068249258160200	2.6315789473684200	F
24m	4191	3	1.725	21.068249258160200	2.6315789473684200	F
25m	4191	2	1.725	21.068249258160200	2.6315789473684200	F
26m	4191	4	1.725	21.068249258160200	2.6315789473684200	F
27m	4191	7	1.725	21.068249258160200	2.6315789473684200	F
28m	4191	6	1.725	21.068249258160200	2.6315789473684200	F
29m	4191	2	1.725	21.068249258160200	2.6315789473684200	F
30m	4191	7	1.725	21.068249258160200	2.6315789473684200	F
1m	4211	3	1.916030534351150	44.73684210526320	2.7383177570093500	F
2m	4211	2	1.916030534351150	44.73684210526320	2.7383177570093500	F
3m	4211	2	1.916030534351150	44.73684210526320	2.7383177570093500	F
4m	4211	2	1.916030534351150	44.73684210526320	2.7383177570093500	F
5m	4211	2	1.916030534351150	44.73684210526320	2.7383177570093500	F
6m	4211	4	1.916030534351150	44.73684210526320	2.7383177570093500	F
7m	4211	3	1.916030534351150	44.73684210526320	2.7383177570093500	F
8m	4211	4	1.916030534351150	44.73684210526320	2.7383177570093500	F
9m	4211	1	1.916030534351150	44.73684210526320	2.7383177570093500	F
10m	4211	1	1.916030534351150	44.73684210526320	2.7383177570093500	F
11m	4211	1	1.916030534351150	44.73684210526320	2.7383177570093500	F
12m	4211	2	1.916030534351150	44.73684210526320	2.7383177570093500	F
13m	4211	1	1.916030534351150	44.73684210526320	2.7383177570093500	F
14m	4211	2	1.916030534351150	44.73684210526320	2.7383177570093500	F
15m	4211	1	1.916030534351150	44.73684210526320	2.7383177570093500	F
16m	4211	3	1.916030534351150	44.73684210526320	2.7383177570093500	F
17m	4211	2	1.916030534351150	44.73684210526320	2.7383177570093500	F
18m	4211	4	1.916030534351150	44.73684210526320	2.7383177570093500	F
19m	4211	2	1.916030534351150	44.73684210526320	2.7383177570093500	F
20m	4211	2	1.916030534351150	44.73684210526320	2.7383177570093500	F
21m	4211	1	1.916030534351150	44.73684210526320	2.7383177570093500	F
22m	4211	1	1.916030534351150	44.73684210526320	2.7383177570093500	F
23m	4211	2	1.916030534351150	44.73684210526320	2.7383177570093500	F
24m	4211	2	1.916030534351150	44.73684210526320	2.7383177570093500	F
25m	4211	3	1.916030534351150	44.73684210526320	2.7383177570093500	F
26m	4211	2	1.916030534351150	44.73684210526320	2.7383177570093500	F
27m	4211	4	1.916030534351150	44.73684210526320	2.7383177570093500	F
28m	4211	1	1.916030534351150	44.73684210526320	2.7383177570093500	F
29m	4211	1	1.916030534351150	44.73684210526320	2.7383177570093500	F
30m	4211	2	1.916030534351150	44.73684210526320	2.7383177570093500	F
1m	4221	3	1.8095238095238100	40.45584045584050	2.453781512605040	F
2m	4221	4	1.8095238095238100	40.45584045584050	2.453781512605040	F
3m	4221	3	1.8095238095238100	40.45584045584050	2.453781512605040	F
4m	4221	3	1.8095238095238100	40.45584045584050	2.453781512605040	F
5m	4221	4	1.8095238095238100	40.45584045584050	2.453781512605040	F
6m	4221	2	1.8095238095238100	40.45584045584050	2.453781512605040	F
7m	4221	2	1.8095238095238100	40.45584045584050	2.453781512605040	F
8m	4221	4	1.8095238095238100	40.45584045584050	2.453781512605040	F
9m	4221	3	1.8095238095238100	40.45584045584050	2.453781512605040	F
10m	4221	1	1.8095238095238100	40.45584045584050	2.453781512605040	F
11m	4221	1	1.8095238095238100	40.45584045584050	2.453781512605040	F
12m	4221	5	1.8095238095238100	40.45584045584050	2.453781512605040	F
13m	4221	2	1.8095238095238100	40.45584045584050	2.453781512605040	F
14m	4221	3	1.8095238095238100	40.45584045584050	2.453781512605040	F
15m	4221	2	1.8095238095238100	40.45584045584050	2.453781512605040	F
16m	4221	4	1.8095238095238100	40.45584045584050	2.453781512605040	F
17m	4221	2	1.8095238095238100	40.45584045584050	2.453781512605040	F
18m	4221	5	1.8095238095238100	40.45584045584050	2.453781512605040	F
19m	4221	3	1.8095238095238100	40.45584045584050	2.453781512605040	F
20m	4221	3	1.8095238095238100	40.45584045584050	2.453781512605040	F
21m	4221	1	1.8095238095238100	40.45584045584050	2.453781512605040	F
22m	4221	1	1.8095238095238100	40.45584045584050	2.453781512605040	F
23m	4221	2	1.8095238095238100	40.45584045584050	2.453781512605040	F
24m	4221	1	1.8095238095238100	40.45584045584050	2.453781512605040	F
25m	4221	1	1.8095238095238100	40.45584045584050	2.453781512605040	F
26m	4221	4	1.8095238095238100	40.45584045584050	2.453781512605040	F
27m	4221	3	1.8095238095238100	40.45584045584050	2.453781512605040	F
28m	4221	1	1.8095238095238100	40.45584045584050	2.453781512605040	F
29m	4221	4	1.8095238095238100	40.45584045584050	2.453781512605040	F
30m	4221	2	1.8095238095238100	40.45584045584050	2.453781512605040	F
1m	4231	1	1.762962962962960	40.74074074074070	2.6226415094339600	F
2m	4231	2	1.762962962962960	40.74074074074070	2.6226415094339600	F
3m	4231	2	1.762962962962960	40.74074074074070	2.6226415094339600	F
4m	4231	1	1.762962962962960	40.74074074074070	2.6226415094339600	F
5m	4231	3	1.762962962962960	40.74074074074070	2.6226415094339600	F
6m	4231	2	1.762962962962960	40.74074074074070	2.6226415094339600	F
7m	4231	5	1.762962962962960	40.74074074074070	2.6226415094339600	F
8m	4231	4	1.762962962962960	40.74074074074070	2.6226415094339600	F
9m	4231	3	1.762962962962960	40.74074074074070	2.6226415094339600	F
10m	4231	1	1.762962962962960	40.74074074074070	2.6226415094339600	F
11m	4231	1	1.762962962962960	40.74074074074070	2.6226415094339600	F
12m	4231	1	1.762962962962960	40.74074074074070	2.6226415094339600	F
13m	4231	1	1.762962962962960	40.74074074074070	2.6226415094339600	F
14m	4231	2	1.762962962962960	40.74074074074070	2.6226415094339600	F
15m	4231	1	1.762962962962960	40.74074074074070	2.6226415094339600	F
16m	4231	2	1.762962962962960	40.74074074074070	2.6226415094339600	F
17m	4231	2	1.762962962962960	40.74074074074070	2.6226415094339600	F
18m	4231	4	1.762962962962960	40.74074074074070	2.6226415094339600	F
19m	4231	3	1.762962962962960	40.74074074074070	2.6226415094339600	F
20m	4231	3	1.762962962962960	40.74074074074070	2.6226415094339600	F
21m	4231	1	1.762962962962960	40.74074074074070	2.6226415094339600	F
22m	4231	1	1.762962962962960	40.74074074074070	2.6226415094339600	F
23m	4231	1	1.762962962962960	40.74074074074070	2.6226415094339600	F
24m	4231	1	1.762962962962960	40.74074074074070	2.6226415094339600	F
25m	4231	1	1.762962962962960	40.74074074074070	2.6226415094339600	F
26m	4231	3	1.762962962962960	40.74074074074070	2.6226415094339600	F
27m	4231	5	1.762962962962960	40.74074074074070	2.6226415094339600	F
28m	4231	3	1.762962962962960	40.74074074074070	2.6226415094339600	F
29m	4231	3	1.762962962962960	40.74074074074070	2.6226415094339600	F
30m	4231	3	1.762962962962960	40.74074074074070	2.6226415094339600	F
1m	4241	1	1.9541984732824400	42.10526315789470	2.330769230769230	F
2m	4241	2	1.9541984732824400	42.10526315789470	2.330769230769230	F
3m	4241	1	1.9541984732824400	42.10526315789470	2.330769230769230	F
4m	4241	2	1.9541984732824400	42.10526315789470	2.330769230769230	F
5m	4241	2	1.9541984732824400	42.10526315789470	2.330769230769230	F
6m	4241	2	1.9541984732824400	42.10526315789470	2.330769230769230	F
7m	4241	3	1.9541984732824400	42.10526315789470	2.330769230769230	F
8m	4241	5	1.9541984732824400	42.10526315789470	2.330769230769230	F
9m	4241	3	1.9541984732824400	42.10526315789470	2.330769230769230	F
10m	4241	1	1.9541984732824400	42.10526315789470	2.330769230769230	F
11m	4241	1	1.9541984732824400	42.10526315789470	2.330769230769230	F
12m	4241	2	1.9541984732824400	42.10526315789470	2.330769230769230	F
13m	4241	3	1.9541984732824400	42.10526315789470	2.330769230769230	F
14m	4241	1	1.9541984732824400	42.10526315789470	2.330769230769230	F
15m	4241	2	1.9541984732824400	42.10526315789470	2.330769230769230	F
16m	4241	2	1.9541984732824400	42.10526315789470	2.330769230769230	F
17m	4241	1	1.9541984732824400	42.10526315789470	2.330769230769230	F
18m	4241	4	1.9541984732824400	42.10526315789470	2.330769230769230	F
19m	4241	3	1.9541984732824400	42.10526315789470	2.330769230769230	F
20m	4241	2	1.9541984732824400	42.10526315789470	2.330769230769230	F
21m	4241	1	1.9541984732824400	42.10526315789470	2.330769230769230	F
22m	4241	1	1.9541984732824400	42.10526315789470	2.330769230769230	F
23m	4241	1	1.9541984732824400	42.10526315789470	2.330769230769230	F
24m	4241	1	1.9541984732824400	42.10526315789470	2.330769230769230	F
25m	4241	2	1.9541984732824400	42.10526315789470	2.330769230769230	F
26m	4241	3	1.9541984732824400	42.10526315789470	2.330769230769230	F
27m	4241	1	1.9541984732824400	42.10526315789470	2.330769230769230	F
28m	4241	1	1.9541984732824400	42.10526315789470	2.330769230769230	F
29m	4241	3	1.9541984732824400	42.10526315789470	2.330769230769230	F
30m	4241	2	1.9541984732824400	42.10526315789470	2.330769230769230	F
1m	4251	1	1.846774193548390	28.994082840236700	2.6216216216216200	F
2m	4251	2	1.846774193548390	28.994082840236700	2.6216216216216200	F
3m	4251	2	1.846774193548390	28.994082840236700	2.6216216216216200	F
4m	4251	1	1.846774193548390	28.994082840236700	2.6216216216216200	F
5m	4251	2	1.846774193548390	28.994082840236700	2.6216216216216200	F
6m	4251	3	1.846774193548390	28.994082840236700	2.6216216216216200	F
7m	4251	4	1.846774193548390	28.994082840236700	2.6216216216216200	F
8m	4251	4	1.846774193548390	28.994082840236700	2.6216216216216200	F
9m	4251	2	1.846774193548390	28.994082840236700	2.6216216216216200	F
10m	4251	1	1.846774193548390	28.994082840236700	2.6216216216216200	F
11m	4251	1	1.846774193548390	28.994082840236700	2.6216216216216200	F
12m	4251	2	1.846774193548390	28.994082840236700	2.6216216216216200	F
13m	4251	1	1.846774193548390	28.994082840236700	2.6216216216216200	F
14m	4251	2	1.846774193548390	28.994082840236700	2.6216216216216200	F
15m	4251	1	1.846774193548390	28.994082840236700	2.6216216216216200	F
16m	4251	1	1.846774193548390	28.994082840236700	2.6216216216216200	F
17m	4251	1	1.846774193548390	28.994082840236700	2.6216216216216200	F
18m	4251	4	1.846774193548390	28.994082840236700	2.6216216216216200	F
19m	4251	3	1.846774193548390	28.994082840236700	2.6216216216216200	F
20m	4251	3	1.846774193548390	28.994082840236700	2.6216216216216200	F
21m	4251	1	1.846774193548390	28.994082840236700	2.6216216216216200	F
22m	4251	1	1.846774193548390	28.994082840236700	2.6216216216216200	F
23m	4251	2	1.846774193548390	28.994082840236700	2.6216216216216200	F
24m	4251	2	1.846774193548390	28.994082840236700	2.6216216216216200	F
25m	4251	1	1.846774193548390	28.994082840236700	2.6216216216216200	F
26m	4251	3	1.846774193548390	28.994082840236700	2.6216216216216200	F
27m	4251	6	1.846774193548390	28.994082840236700	2.6216216216216200	F
28m	4251	1	1.846774193548390	28.994082840236700	2.6216216216216200	F
29m	4251	4	1.846774193548390	28.994082840236700	2.6216216216216200	F
30m	4251	1	1.846774193548390	28.994082840236700	2.6216216216216200	F
1m	5011	1	1.6984126984127000	32.89473684210530	2.956043956043960	F
2m	5011	2	1.6984126984127000	32.89473684210530	2.956043956043960	F
3m	5011	2	1.6984126984127000	32.89473684210530	2.956043956043960	F
4m	5011	1	1.6984126984127000	32.89473684210530	2.956043956043960	F
5m	5011	2	1.6984126984127000	32.89473684210530	2.956043956043960	F
6m	5011	2	1.6984126984127000	32.89473684210530	2.956043956043960	F
7m	5011	3	1.6984126984127000	32.89473684210530	2.956043956043960	F
8m	5011	4	1.6984126984127000	32.89473684210530	2.956043956043960	F
9m	5011	2	1.6984126984127000	32.89473684210530	2.956043956043960	F
10m	5011	1	1.6984126984127000	32.89473684210530	2.956043956043960	F
11m	5011	1	1.6984126984127000	32.89473684210530	2.956043956043960	F
12m	5011	2	1.6984126984127000	32.89473684210530	2.956043956043960	F
13m	5011	2	1.6984126984127000	32.89473684210530	2.956043956043960	F
14m	5011	1	1.6984126984127000	32.89473684210530	2.956043956043960	F
15m	5011	1	1.6984126984127000	32.89473684210530	2.956043956043960	F
16m	5011	1	1.6984126984127000	32.89473684210530	2.956043956043960	F
17m	5011	2	1.6984126984127000	32.89473684210530	2.956043956043960	F
18m	5011	3	1.6984126984127000	32.89473684210530	2.956043956043960	F
19m	5011	3	1.6984126984127000	32.89473684210530	2.956043956043960	F
20m	5011	2	1.6984126984127000	32.89473684210530	2.956043956043960	F
21m	5011	1	1.6984126984127000	32.89473684210530	2.956043956043960	F
22m	5011	1	1.6984126984127000	32.89473684210530	2.956043956043960	F
23m	5011	1	1.6984126984127000	32.89473684210530	2.956043956043960	F
24m	5011	1	1.6984126984127000	32.89473684210530	2.956043956043960	F
25m	5011	2	1.6984126984127000	32.89473684210530	2.956043956043960	F
26m	5011	2	1.6984126984127000	32.89473684210530	2.956043956043960	F
27m	5011	5	1.6984126984127000	32.89473684210530	2.956043956043960	F
28m	5011	2	1.6984126984127000	32.89473684210530	2.956043956043960	F
29m	5011	2	1.6984126984127000	32.89473684210530	2.956043956043960	F
30m	5011	2	1.6984126984127000	32.89473684210530	2.956043956043960	F
1m	5021	2	1.6666666666666700	29.20353982300890	2.302752293577980	F
2m	5021	3	1.6666666666666700	29.20353982300890	2.302752293577980	F
3m	5021	2	1.6666666666666700	29.20353982300890	2.302752293577980	F
4m	5021	1	1.6666666666666700	29.20353982300890	2.302752293577980	F
5m	5021	3	1.6666666666666700	29.20353982300890	2.302752293577980	F
6m	5021	4	1.6666666666666700	29.20353982300890	2.302752293577980	F
7m	5021	4	1.6666666666666700	29.20353982300890	2.302752293577980	F
8m	5021	4	1.6666666666666700	29.20353982300890	2.302752293577980	F
9m	5021	4	1.6666666666666700	29.20353982300890	2.302752293577980	F
10m	5021	1	1.6666666666666700	29.20353982300890	2.302752293577980	F
11m	5021	1	1.6666666666666700	29.20353982300890	2.302752293577980	F
12m	5021	1	1.6666666666666700	29.20353982300890	2.302752293577980	F
13m	5021	2	1.6666666666666700	29.20353982300890	2.302752293577980	F
14m	5021	3	1.6666666666666700	29.20353982300890	2.302752293577980	F
15m	5021	2	1.6666666666666700	29.20353982300890	2.302752293577980	F
16m	5021	2	1.6666666666666700	29.20353982300890	2.302752293577980	F
17m	5021	2	1.6666666666666700	29.20353982300890	2.302752293577980	F
18m	5021	3	1.6666666666666700	29.20353982300890	2.302752293577980	F
19m	5021	3	1.6666666666666700	29.20353982300890	2.302752293577980	F
20m	5021	4	1.6666666666666700	29.20353982300890	2.302752293577980	F
21m	5021	1	1.6666666666666700	29.20353982300890	2.302752293577980	F
22m	5021	1	1.6666666666666700	29.20353982300890	2.302752293577980	F
23m	5021	1	1.6666666666666700	29.20353982300890	2.302752293577980	F
24m	5021	2	1.6666666666666700	29.20353982300890	2.302752293577980	F
25m	5021	2	1.6666666666666700	29.20353982300890	2.302752293577980	F
26m	5021	2	1.6666666666666700	29.20353982300890	2.302752293577980	F
27m	5021	4	1.6666666666666700	29.20353982300890	2.302752293577980	F
28m	5021	4	1.6666666666666700	29.20353982300890	2.302752293577980	F
29m	5021	1	1.6666666666666700	29.20353982300890	2.302752293577980	F
30m	5021	4	1.6666666666666700	29.20353982300890	2.302752293577980	F
1m	5031	2	1.8524590163934400	34.550561797752800	2.5673076923076900	F
2m	5031	3	1.8524590163934400	34.550561797752800	2.5673076923076900	F
3m	5031	3	1.8524590163934400	34.550561797752800	2.5673076923076900	F
4m	5031	3	1.8524590163934400	34.550561797752800	2.5673076923076900	F
5m	5031	2	1.8524590163934400	34.550561797752800	2.5673076923076900	F
6m	5031	3	1.8524590163934400	34.550561797752800	2.5673076923076900	F
7m	5031	3	1.8524590163934400	34.550561797752800	2.5673076923076900	F
8m	5031	4	1.8524590163934400	34.550561797752800	2.5673076923076900	F
9m	5031	2	1.8524590163934400	34.550561797752800	2.5673076923076900	F
10m	5031	1	1.8524590163934400	34.550561797752800	2.5673076923076900	F
11m	5031	1	1.8524590163934400	34.550561797752800	2.5673076923076900	F
12m	5031	2	1.8524590163934400	34.550561797752800	2.5673076923076900	F
13m	5031	1	1.8524590163934400	34.550561797752800	2.5673076923076900	F
14m	5031	2	1.8524590163934400	34.550561797752800	2.5673076923076900	F
15m	5031	1	1.8524590163934400	34.550561797752800	2.5673076923076900	F
16m	5031	2	1.8524590163934400	34.550561797752800	2.5673076923076900	F
17m	5031	2	1.8524590163934400	34.550561797752800	2.5673076923076900	F
18m	5031	6	1.8524590163934400	34.550561797752800	2.5673076923076900	F
19m	5031	4	1.8524590163934400	34.550561797752800	2.5673076923076900	F
20m	5031	2	1.8524590163934400	34.550561797752800	2.5673076923076900	F
21m	5031	1	1.8524590163934400	34.550561797752800	2.5673076923076900	F
22m	5031	1	1.8524590163934400	34.550561797752800	2.5673076923076900	F
23m	5031	1	1.8524590163934400	34.550561797752800	2.5673076923076900	F
24m	5031	1	1.8524590163934400	34.550561797752800	2.5673076923076900	F
25m	5031	1	1.8524590163934400	34.550561797752800	2.5673076923076900	F
26m	5031	2	1.8524590163934400	34.550561797752800	2.5673076923076900	F
27m	5031	3	1.8524590163934400	34.550561797752800	2.5673076923076900	F
28m	5031	2	1.8524590163934400	34.550561797752800	2.5673076923076900	F
29m	5031	1	1.8524590163934400	34.550561797752800	2.5673076923076900	F
30m	5031	3	1.8524590163934400	34.550561797752800	2.5673076923076900	F
1m	5041	1	1.860655737704920	41.8732782369146	2.2083333333333300	F
2m	5041	2	1.860655737704920	41.8732782369146	2.2083333333333300	F
3m	5041	2	1.860655737704920	41.8732782369146	2.2083333333333300	F
4m	5041	1	1.860655737704920	41.8732782369146	2.2083333333333300	F
5m	5041	3	1.860655737704920	41.8732782369146	2.2083333333333300	F
6m	5041	4	1.860655737704920	41.8732782369146	2.2083333333333300	F
7m	5041	4	1.860655737704920	41.8732782369146	2.2083333333333300	F
8m	5041	4	1.860655737704920	41.8732782369146	2.2083333333333300	F
9m	5041	4	1.860655737704920	41.8732782369146	2.2083333333333300	F
10m	5041	1	1.860655737704920	41.8732782369146	2.2083333333333300	F
11m	5041	1	1.860655737704920	41.8732782369146	2.2083333333333300	F
12m	5041	3	1.860655737704920	41.8732782369146	2.2083333333333300	F
13m	5041	1	1.860655737704920	41.8732782369146	2.2083333333333300	F
14m	5041	1	1.860655737704920	41.8732782369146	2.2083333333333300	F
15m	5041	1	1.860655737704920	41.8732782369146	2.2083333333333300	F
16m	5041	2	1.860655737704920	41.8732782369146	2.2083333333333300	F
17m	5041	2	1.860655737704920	41.8732782369146	2.2083333333333300	F
18m	5041	3	1.860655737704920	41.8732782369146	2.2083333333333300	F
19m	5041	3	1.860655737704920	41.8732782369146	2.2083333333333300	F
20m	5041	2	1.860655737704920	41.8732782369146	2.2083333333333300	F
21m	5041	1	1.860655737704920	41.8732782369146	2.2083333333333300	F
22m	5041	1	1.860655737704920	41.8732782369146	2.2083333333333300	F
23m	5041	1	1.860655737704920	41.8732782369146	2.2083333333333300	F
24m	5041	2	1.860655737704920	41.8732782369146	2.2083333333333300	F
25m	5041	1	1.860655737704920	41.8732782369146	2.2083333333333300	F
26m	5041	3	1.860655737704920	41.8732782369146	2.2083333333333300	F
27m	5041	6	1.860655737704920	41.8732782369146	2.2083333333333300	F
28m	5041	3	1.860655737704920	41.8732782369146	2.2083333333333300	F
29m	5041	2	1.860655737704920	41.8732782369146	2.2083333333333300	F
30m	5041	6	1.860655737704920	41.8732782369146	2.2083333333333300	F
1m	5051	1	1.8347826086956500	44.07713498622590	2.752688172043010	F
2m	5051	2	1.8347826086956500	44.07713498622590	2.752688172043010	F
3m	5051	3	1.8347826086956500	44.07713498622590	2.752688172043010	F
4m	5051	2	1.8347826086956500	44.07713498622590	2.752688172043010	F
5m	5051	3	1.8347826086956500	44.07713498622590	2.752688172043010	F
6m	5051	3	1.8347826086956500	44.07713498622590	2.752688172043010	F
7m	5051	3	1.8347826086956500	44.07713498622590	2.752688172043010	F
8m	5051	4	1.8347826086956500	44.07713498622590	2.752688172043010	F
9m	5051	2	1.8347826086956500	44.07713498622590	2.752688172043010	F
10m	5051	1	1.8347826086956500	44.07713498622590	2.752688172043010	F
11m	5051	1	1.8347826086956500	44.07713498622590	2.752688172043010	F
12m	5051	2	1.8347826086956500	44.07713498622590	2.752688172043010	F
13m	5051	1	1.8347826086956500	44.07713498622590	2.752688172043010	F
14m	5051	3	1.8347826086956500	44.07713498622590	2.752688172043010	F
15m	5051	1	1.8347826086956500	44.07713498622590	2.752688172043010	F
16m	5051	2	1.8347826086956500	44.07713498622590	2.752688172043010	F
17m	5051	1	1.8347826086956500	44.07713498622590	2.752688172043010	F
18m	5051	4	1.8347826086956500	44.07713498622590	2.752688172043010	F
19m	5051	3	1.8347826086956500	44.07713498622590	2.752688172043010	F
20m	5051	3	1.8347826086956500	44.07713498622590	2.752688172043010	F
21m	5051	1	1.8347826086956500	44.07713498622590	2.752688172043010	F
22m	5051	1	1.8347826086956500	44.07713498622590	2.752688172043010	F
23m	5051	3	1.8347826086956500	44.07713498622590	2.752688172043010	F
24m	5051	3	1.8347826086956500	44.07713498622590	2.752688172043010	F
25m	5051	2	1.8347826086956500	44.07713498622590	2.752688172043010	F
26m	5051	3	1.8347826086956500	44.07713498622590	2.752688172043010	F
27m	5051	1	1.8347826086956500	44.07713498622590	2.752688172043010	F
28m	5051	2	1.8347826086956500	44.07713498622590	2.752688172043010	F
29m	5051	2	1.8347826086956500	44.07713498622590	2.752688172043010	F
30m	5051	2	1.8347826086956500	44.07713498622590	2.752688172043010	F
1m	5061	1	2.007936507936510	38.23529411764710	2.5833333333333300	F
2m	5061	2	2.007936507936510	38.23529411764710	2.5833333333333300	F
3m	5061	2	2.007936507936510	38.23529411764710	2.5833333333333300	F
4m	5061	2	2.007936507936510	38.23529411764710	2.5833333333333300	F
5m	5061	2	2.007936507936510	38.23529411764710	2.5833333333333300	F
6m	5061	4	2.007936507936510	38.23529411764710	2.5833333333333300	F
7m	5061	3	2.007936507936510	38.23529411764710	2.5833333333333300	F
8m	5061	4	2.007936507936510	38.23529411764710	2.5833333333333300	F
9m	5061	3	2.007936507936510	38.23529411764710	2.5833333333333300	F
10m	5061	1	2.007936507936510	38.23529411764710	2.5833333333333300	F
11m	5061	1	2.007936507936510	38.23529411764710	2.5833333333333300	F
12m	5061	2	2.007936507936510	38.23529411764710	2.5833333333333300	F
13m	5061	1	2.007936507936510	38.23529411764710	2.5833333333333300	F
14m	5061	1	2.007936507936510	38.23529411764710	2.5833333333333300	F
15m	5061	1	2.007936507936510	38.23529411764710	2.5833333333333300	F
16m	5061	1	2.007936507936510	38.23529411764710	2.5833333333333300	F
17m	5061	2	2.007936507936510	38.23529411764710	2.5833333333333300	F
18m	5061	3	2.007936507936510	38.23529411764710	2.5833333333333300	F
19m	5061	4	2.007936507936510	38.23529411764710	2.5833333333333300	F
20m	5061	2	2.007936507936510	38.23529411764710	2.5833333333333300	F
21m	5061	1	2.007936507936510	38.23529411764710	2.5833333333333300	F
22m	5061	1	2.007936507936510	38.23529411764710	2.5833333333333300	F
23m	5061	2	2.007936507936510	38.23529411764710	2.5833333333333300	F
24m	5061	1	2.007936507936510	38.23529411764710	2.5833333333333300	F
25m	5061	2	2.007936507936510	38.23529411764710	2.5833333333333300	F
26m	5061	2	2.007936507936510	38.23529411764710	2.5833333333333300	F
27m	5061	3	2.007936507936510	38.23529411764710	2.5833333333333300	F
28m	5061	2	2.007936507936510	38.23529411764710	2.5833333333333300	F
29m	5061	1	2.007936507936510	38.23529411764710	2.5833333333333300	F
30m	5061	3	2.007936507936510	38.23529411764710	2.5833333333333300	F
1m	5071	1	1.8225806451612900	54.232804232804200	2.522935779816510	F
2m	5071	4	1.8225806451612900	54.232804232804200	2.522935779816510	F
3m	5071	2	1.8225806451612900	54.232804232804200	2.522935779816510	F
4m	5071	2	1.8225806451612900	54.232804232804200	2.522935779816510	F
5m	5071	2	1.8225806451612900	54.232804232804200	2.522935779816510	F
6m	5071	5	1.8225806451612900	54.232804232804200	2.522935779816510	F
7m	5071	5	1.8225806451612900	54.232804232804200	2.522935779816510	F
8m	5071	5	1.8225806451612900	54.232804232804200	2.522935779816510	F
9m	5071	6	1.8225806451612900	54.232804232804200	2.522935779816510	F
10m	5071	1	1.8225806451612900	54.232804232804200	2.522935779816510	F
11m	5071	1	1.8225806451612900	54.232804232804200	2.522935779816510	F
12m	5071	5	1.8225806451612900	54.232804232804200	2.522935779816510	F
13m	5071	3	1.8225806451612900	54.232804232804200	2.522935779816510	F
14m	5071	2	1.8225806451612900	54.232804232804200	2.522935779816510	F
15m	5071	2	1.8225806451612900	54.232804232804200	2.522935779816510	F
16m	5071	3	1.8225806451612900	54.232804232804200	2.522935779816510	F
17m	5071	4	1.8225806451612900	54.232804232804200	2.522935779816510	F
18m	5071	4	1.8225806451612900	54.232804232804200	2.522935779816510	F
19m	5071	6	1.8225806451612900	54.232804232804200	2.522935779816510	F
20m	5071	3	1.8225806451612900	54.232804232804200	2.522935779816510	F
21m	5071	1	1.8225806451612900	54.232804232804200	2.522935779816510	F
22m	5071	1	1.8225806451612900	54.232804232804200	2.522935779816510	F
23m	5071	5	1.8225806451612900	54.232804232804200	2.522935779816510	F
24m	5071	2	1.8225806451612900	54.232804232804200	2.522935779816510	F
25m	5071	2	1.8225806451612900	54.232804232804200	2.522935779816510	F
26m	5071	4	1.8225806451612900	54.232804232804200	2.522935779816510	F
27m	5071	3	1.8225806451612900	54.232804232804200	2.522935779816510	F
28m	5071	3	1.8225806451612900	54.232804232804200	2.522935779816510	F
29m	5071	1	1.8225806451612900	54.232804232804200	2.522935779816510	F
30m	5071	2	1.8225806451612900	54.232804232804200	2.522935779816510	F
1m	5091	1	1.786259541984730	35.967302452316100	3.0631578947368400	F
2m	5091	2	1.786259541984730	35.967302452316100	3.0631578947368400	F
3m	5091	3	1.786259541984730	35.967302452316100	3.0631578947368400	F
4m	5091	1	1.786259541984730	35.967302452316100	3.0631578947368400	F
5m	5091	2	1.786259541984730	35.967302452316100	3.0631578947368400	F
6m	5091	1	1.786259541984730	35.967302452316100	3.0631578947368400	F
7m	5091	4	1.786259541984730	35.967302452316100	3.0631578947368400	F
8m	5091	3	1.786259541984730	35.967302452316100	3.0631578947368400	F
9m	5091	2	1.786259541984730	35.967302452316100	3.0631578947368400	F
10m	5091	1	1.786259541984730	35.967302452316100	3.0631578947368400	F
11m	5091	1	1.786259541984730	35.967302452316100	3.0631578947368400	F
12m	5091	2	1.786259541984730	35.967302452316100	3.0631578947368400	F
13m	5091	1	1.786259541984730	35.967302452316100	3.0631578947368400	F
14m	5091	2	1.786259541984730	35.967302452316100	3.0631578947368400	F
15m	5091	1	1.786259541984730	35.967302452316100	3.0631578947368400	F
16m	5091	1	1.786259541984730	35.967302452316100	3.0631578947368400	F
17m	5091	1	1.786259541984730	35.967302452316100	3.0631578947368400	F
18m	5091	3	1.786259541984730	35.967302452316100	3.0631578947368400	F
19m	5091	3	1.786259541984730	35.967302452316100	3.0631578947368400	F
20m	5091	1	1.786259541984730	35.967302452316100	3.0631578947368400	F
21m	5091	1	1.786259541984730	35.967302452316100	3.0631578947368400	F
22m	5091	1	1.786259541984730	35.967302452316100	3.0631578947368400	F
23m	5091	1	1.786259541984730	35.967302452316100	3.0631578947368400	F
24m	5091	1	1.786259541984730	35.967302452316100	3.0631578947368400	F
25m	5091	2	1.786259541984730	35.967302452316100	3.0631578947368400	F
26m	5091	2	1.786259541984730	35.967302452316100	3.0631578947368400	F
27m	5091	4	1.786259541984730	35.967302452316100	3.0631578947368400	F
28m	5091	1	1.786259541984730	35.967302452316100	3.0631578947368400	F
29m	5091	3	1.786259541984730	35.967302452316100	3.0631578947368400	F
30m	5091	1	1.786259541984730	35.967302452316100	3.0631578947368400	F
1m	5101	1	1.84375	35.215053763440900	2.878787878787880	F
2m	5101	3	1.84375	35.215053763440900	2.878787878787880	F
3m	5101	1	1.84375	35.215053763440900	2.878787878787880	F
4m	5101	1	1.84375	35.215053763440900	2.878787878787880	F
5m	5101	2	1.84375	35.215053763440900	2.878787878787880	F
6m	5101	2	1.84375	35.215053763440900	2.878787878787880	F
7m	5101	2	1.84375	35.215053763440900	2.878787878787880	F
8m	5101	3	1.84375	35.215053763440900	2.878787878787880	F
9m	5101	2	1.84375	35.215053763440900	2.878787878787880	F
10m	5101	1	1.84375	35.215053763440900	2.878787878787880	F
11m	5101	1	1.84375	35.215053763440900	2.878787878787880	F
12m	5101	2	1.84375	35.215053763440900	2.878787878787880	F
13m	5101	1	1.84375	35.215053763440900	2.878787878787880	F
14m	5101	1	1.84375	35.215053763440900	2.878787878787880	F
15m	5101	1	1.84375	35.215053763440900	2.878787878787880	F
16m	5101	1	1.84375	35.215053763440900	2.878787878787880	F
17m	5101	1	1.84375	35.215053763440900	2.878787878787880	F
18m	5101	4	1.84375	35.215053763440900	2.878787878787880	F
19m	5101	3	1.84375	35.215053763440900	2.878787878787880	F
20m	5101	2	1.84375	35.215053763440900	2.878787878787880	F
21m	5101	1	1.84375	35.215053763440900	2.878787878787880	F
22m	5101	1	1.84375	35.215053763440900	2.878787878787880	F
23m	5101	1	1.84375	35.215053763440900	2.878787878787880	F
24m	5101	1	1.84375	35.215053763440900	2.878787878787880	F
25m	5101	1	1.84375	35.215053763440900	2.878787878787880	F
26m	5101	3	1.84375	35.215053763440900	2.878787878787880	F
27m	5101	4	1.84375	35.215053763440900	2.878787878787880	F
28m	5101	1	1.84375	35.215053763440900	2.878787878787880	F
29m	5101	1	1.84375	35.215053763440900	2.878787878787880	F
30m	5101	1	1.84375	35.215053763440900	2.878787878787880	F
1m	5111	5	1.886178861788620	41.55495978552280	2.7	F
2m	5111	4	1.886178861788620	41.55495978552280	2.7	F
3m	5111	2	1.886178861788620	41.55495978552280	2.7	F
4m	5111	3	1.886178861788620	41.55495978552280	2.7	F
5m	5111	4	1.886178861788620	41.55495978552280	2.7	F
6m	5111	4	1.886178861788620	41.55495978552280	2.7	F
7m	5111	3	1.886178861788620	41.55495978552280	2.7	F
8m	5111	5	1.886178861788620	41.55495978552280	2.7	F
9m	5111	3	1.886178861788620	41.55495978552280	2.7	F
10m	5111	1	1.886178861788620	41.55495978552280	2.7	F
11m	5111	1	1.886178861788620	41.55495978552280	2.7	F
12m	5111	2	1.886178861788620	41.55495978552280	2.7	F
13m	5111	1	1.886178861788620	41.55495978552280	2.7	F
14m	5111	1	1.886178861788620	41.55495978552280	2.7	F
15m	5111	2	1.886178861788620	41.55495978552280	2.7	F
16m	5111	2	1.886178861788620	41.55495978552280	2.7	F
17m	5111	2	1.886178861788620	41.55495978552280	2.7	F
18m	5111	3	1.886178861788620	41.55495978552280	2.7	F
19m	5111	3	1.886178861788620	41.55495978552280	2.7	F
20m	5111	2	1.886178861788620	41.55495978552280	2.7	F
21m	5111	2	1.886178861788620	41.55495978552280	2.7	F
22m	5111	1	1.886178861788620	41.55495978552280	2.7	F
23m	5111	2	1.886178861788620	41.55495978552280	2.7	F
24m	5111	2	1.886178861788620	41.55495978552280	2.7	F
25m	5111	1	1.886178861788620	41.55495978552280	2.7	F
26m	5111	4	1.886178861788620	41.55495978552280	2.7	F
27m	5111	5	1.886178861788620	41.55495978552280	2.7	F
28m	5111	1	1.886178861788620	41.55495978552280	2.7	F
29m	5111	2	1.886178861788620	41.55495978552280	2.7	F
30m	5111	1	1.886178861788620	41.55495978552280	2.7	F
1m	5121	4	1.8384615384615400	48.670212765957400	2.5545454545454500	F
2m	5121	2	1.8384615384615400	48.670212765957400	2.5545454545454500	F
3m	5121	3	1.8384615384615400	48.670212765957400	2.5545454545454500	F
4m	5121	4	1.8384615384615400	48.670212765957400	2.5545454545454500	F
5m	5121	2	1.8384615384615400	48.670212765957400	2.5545454545454500	F
6m	5121	4	1.8384615384615400	48.670212765957400	2.5545454545454500	F
7m	5121	3	1.8384615384615400	48.670212765957400	2.5545454545454500	F
8m	5121	5	1.8384615384615400	48.670212765957400	2.5545454545454500	F
9m	5121	4	1.8384615384615400	48.670212765957400	2.5545454545454500	F
10m	5121	2	1.8384615384615400	48.670212765957400	2.5545454545454500	F
11m	5121	1	1.8384615384615400	48.670212765957400	2.5545454545454500	F
12m	5121	3	1.8384615384615400	48.670212765957400	2.5545454545454500	F
13m	5121	4	1.8384615384615400	48.670212765957400	2.5545454545454500	F
14m	5121	3	1.8384615384615400	48.670212765957400	2.5545454545454500	F
15m	5121	3	1.8384615384615400	48.670212765957400	2.5545454545454500	F
16m	5121	3	1.8384615384615400	48.670212765957400	2.5545454545454500	F
17m	5121	2	1.8384615384615400	48.670212765957400	2.5545454545454500	F
18m	5121	5	1.8384615384615400	48.670212765957400	2.5545454545454500	F
19m	5121	4	1.8384615384615400	48.670212765957400	2.5545454545454500	F
20m	5121	3	1.8384615384615400	48.670212765957400	2.5545454545454500	F
21m	5121	2	1.8384615384615400	48.670212765957400	2.5545454545454500	F
22m	5121	2	1.8384615384615400	48.670212765957400	2.5545454545454500	F
23m	5121	1	1.8384615384615400	48.670212765957400	2.5545454545454500	F
24m	5121	3	1.8384615384615400	48.670212765957400	2.5545454545454500	F
25m	5121	1	1.8384615384615400	48.670212765957400	2.5545454545454500	F
26m	5121	5	1.8384615384615400	48.670212765957400	2.5545454545454500	F
27m	5121	6	1.8384615384615400	48.670212765957400	2.5545454545454500	F
28m	5121	4	1.8384615384615400	48.670212765957400	2.5545454545454500	F
29m	5121	7	1.8384615384615400	48.670212765957400	2.5545454545454500	F
30m	5121	6	1.8384615384615400	48.670212765957400	2.5545454545454500	F
1m	5141	2	1.6917293233082700	28.61111111111110	2.191666666666670	F
2m	5141	3	1.6917293233082700	28.61111111111110	2.191666666666670	F
3m	5141	3	1.6917293233082700	28.61111111111110	2.191666666666670	F
4m	5141	1	1.6917293233082700	28.61111111111110	2.191666666666670	F
5m	5141	2	1.6917293233082700	28.61111111111110	2.191666666666670	F
6m	5141	1	1.6917293233082700	28.61111111111110	2.191666666666670	F
7m	5141	4	1.6917293233082700	28.61111111111110	2.191666666666670	F
8m	5141	4	1.6917293233082700	28.61111111111110	2.191666666666670	F
9m	5141	2	1.6917293233082700	28.61111111111110	2.191666666666670	F
10m	5141	1	1.6917293233082700	28.61111111111110	2.191666666666670	F
11m	5141	1	1.6917293233082700	28.61111111111110	2.191666666666670	F
12m	5141	2	1.6917293233082700	28.61111111111110	2.191666666666670	F
13m	5141	2	1.6917293233082700	28.61111111111110	2.191666666666670	F
14m	5141	2	1.6917293233082700	28.61111111111110	2.191666666666670	F
15m	5141	1	1.6917293233082700	28.61111111111110	2.191666666666670	F
16m	5141	1	1.6917293233082700	28.61111111111110	2.191666666666670	F
17m	5141	3	1.6917293233082700	28.61111111111110	2.191666666666670	F
18m	5141	7	1.6917293233082700	28.61111111111110	2.191666666666670	F
19m	5141	3	1.6917293233082700	28.61111111111110	2.191666666666670	F
20m	5141	3	1.6917293233082700	28.61111111111110	2.191666666666670	F
21m	5141	1	1.6917293233082700	28.61111111111110	2.191666666666670	F
22m	5141	2	1.6917293233082700	28.61111111111110	2.191666666666670	F
23m	5141	1	1.6917293233082700	28.61111111111110	2.191666666666670	F
24m	5141	2	1.6917293233082700	28.61111111111110	2.191666666666670	F
25m	5141	1	1.6917293233082700	28.61111111111110	2.191666666666670	F
26m	5141	2	1.6917293233082700	28.61111111111110	2.191666666666670	F
27m	5141	2	1.6917293233082700	28.61111111111110	2.191666666666670	F
28m	5141	3	1.6917293233082700	28.61111111111110	2.191666666666670	F
29m	5141	4	1.6917293233082700	28.61111111111110	2.191666666666670	F
30m	5141	2	1.6917293233082700	28.61111111111110	2.191666666666670	F
1m	5151	1	1.936	47.02842377260980	2.675925925925930	F
2m	5151	4	1.936	47.02842377260980	2.675925925925930	F
3m	5151	2	1.936	47.02842377260980	2.675925925925930	F
4m	5151	1	1.936	47.02842377260980	2.675925925925930	F
5m	5151	2	1.936	47.02842377260980	2.675925925925930	F
6m	5151	2	1.936	47.02842377260980	2.675925925925930	F
7m	5151	3	1.936	47.02842377260980	2.675925925925930	F
8m	5151	5	1.936	47.02842377260980	2.675925925925930	F
9m	5151	3	1.936	47.02842377260980	2.675925925925930	F
10m	5151	1	1.936	47.02842377260980	2.675925925925930	F
11m	5151	1	1.936	47.02842377260980	2.675925925925930	F
12m	5151	2	1.936	47.02842377260980	2.675925925925930	F
13m	5151	1	1.936	47.02842377260980	2.675925925925930	F
14m	5151	2	1.936	47.02842377260980	2.675925925925930	F
15m	5151	1	1.936	47.02842377260980	2.675925925925930	F
16m	5151	1	1.936	47.02842377260980	2.675925925925930	F
17m	5151	2	1.936	47.02842377260980	2.675925925925930	F
18m	5151	4	1.936	47.02842377260980	2.675925925925930	F
19m	5151	2	1.936	47.02842377260980	2.675925925925930	F
20m	5151	2	1.936	47.02842377260980	2.675925925925930	F
21m	5151	1	1.936	47.02842377260980	2.675925925925930	F
22m	5151	1	1.936	47.02842377260980	2.675925925925930	F
23m	5151	2	1.936	47.02842377260980	2.675925925925930	F
24m	5151	2	1.936	47.02842377260980	2.675925925925930	F
25m	5151	2	1.936	47.02842377260980	2.675925925925930	F
26m	5151	3	1.936	47.02842377260980	2.675925925925930	F
27m	5151	2	1.936	47.02842377260980	2.675925925925930	F
28m	5151	1	1.936	47.02842377260980	2.675925925925930	F
29m	5151	3	1.936	47.02842377260980	2.675925925925930	F
30m	5151	4	1.936	47.02842377260980	2.675925925925930	F
1m	5161	3	1.9583333333333300	43.57541899441340	2.696078431372550	F
2m	5161	3	1.9583333333333300	43.57541899441340	2.696078431372550	F
3m	5161	2	1.9583333333333300	43.57541899441340	2.696078431372550	F
4m	5161	1	1.9583333333333300	43.57541899441340	2.696078431372550	F
5m	5161	2	1.9583333333333300	43.57541899441340	2.696078431372550	F
6m	5161	2	1.9583333333333300	43.57541899441340	2.696078431372550	F
7m	5161	3	1.9583333333333300	43.57541899441340	2.696078431372550	F
8m	5161	5	1.9583333333333300	43.57541899441340	2.696078431372550	F
9m	5161	1	1.9583333333333300	43.57541899441340	2.696078431372550	F
10m	5161	1	1.9583333333333300	43.57541899441340	2.696078431372550	F
11m	5161	1	1.9583333333333300	43.57541899441340	2.696078431372550	F
12m	5161	2	1.9583333333333300	43.57541899441340	2.696078431372550	F
13m	5161	5	1.9583333333333300	43.57541899441340	2.696078431372550	F
14m	5161	1	1.9583333333333300	43.57541899441340	2.696078431372550	F
15m	5161	1	1.9583333333333300	43.57541899441340	2.696078431372550	F
16m	5161	1	1.9583333333333300	43.57541899441340	2.696078431372550	F
17m	5161	4	1.9583333333333300	43.57541899441340	2.696078431372550	F
18m	5161	4	1.9583333333333300	43.57541899441340	2.696078431372550	F
19m	5161	4	1.9583333333333300	43.57541899441340	2.696078431372550	F
20m	5161	2	1.9583333333333300	43.57541899441340	2.696078431372550	F
21m	5161	1	1.9583333333333300	43.57541899441340	2.696078431372550	F
22m	5161	1	1.9583333333333300	43.57541899441340	2.696078431372550	F
23m	5161	1	1.9583333333333300	43.57541899441340	2.696078431372550	F
24m	5161	1	1.9583333333333300	43.57541899441340	2.696078431372550	F
25m	5161	2	1.9583333333333300	43.57541899441340	2.696078431372550	F
26m	5161	2	1.9583333333333300	43.57541899441340	2.696078431372550	F
27m	5161	2	1.9583333333333300	43.57541899441340	2.696078431372550	F
28m	5161	2	1.9583333333333300	43.57541899441340	2.696078431372550	F
29m	5161	6	1.9583333333333300	43.57541899441340	2.696078431372550	F
30m	5161	3	1.9583333333333300	43.57541899441340	2.696078431372550	F
1m	5171	5	1.744186046511630	25	2.6037735849056600	F
2m	5171	5	1.744186046511630	25	2.6037735849056600	F
3m	5171	2	1.744186046511630	25	2.6037735849056600	F
4m	5171	4	1.744186046511630	25	2.6037735849056600	F
5m	5171	3	1.744186046511630	25	2.6037735849056600	F
6m	5171	5	1.744186046511630	25	2.6037735849056600	F
7m	5171	6	1.744186046511630	25	2.6037735849056600	F
8m	5171	5	1.744186046511630	25	2.6037735849056600	F
9m	5171	4	1.744186046511630	25	2.6037735849056600	F
10m	5171	1	1.744186046511630	25	2.6037735849056600	F
11m	5171	1	1.744186046511630	25	2.6037735849056600	F
12m	5171	2	1.744186046511630	25	2.6037735849056600	F
13m	5171	3	1.744186046511630	25	2.6037735849056600	F
14m	5171	4	1.744186046511630	25	2.6037735849056600	F
15m	5171	1	1.744186046511630	25	2.6037735849056600	F
16m	5171	1	1.744186046511630	25	2.6037735849056600	F
17m	5171	5	1.744186046511630	25	2.6037735849056600	F
18m	5171	6	1.744186046511630	25	2.6037735849056600	F
19m	5171	4	1.744186046511630	25	2.6037735849056600	F
20m	5171	4	1.744186046511630	25	2.6037735849056600	F
21m	5171	3	1.744186046511630	25	2.6037735849056600	F
22m	5171	2	1.744186046511630	25	2.6037735849056600	F
23m	5171	3	1.744186046511630	25	2.6037735849056600	F
24m	5171	3	1.744186046511630	25	2.6037735849056600	F
25m	5171	3	1.744186046511630	25	2.6037735849056600	F
26m	5171	3	1.744186046511630	25	2.6037735849056600	F
27m	5171	6	1.744186046511630	25	2.6037735849056600	F
28m	5171	2	1.744186046511630	25	2.6037735849056600	F
29m	5171	6	1.744186046511630	25	2.6037735849056600	F
30m	5171	7	1.744186046511630	25	2.6037735849056600	F
1m	5181	3	1.9067796610169500	44.642857142857100	2.6346153846153800	F
2m	5181	7	1.9067796610169500	44.642857142857100	2.6346153846153800	F
3m	5181	3	1.9067796610169500	44.642857142857100	2.6346153846153800	F
4m	5181	1	1.9067796610169500	44.642857142857100	2.6346153846153800	F
5m	5181	3	1.9067796610169500	44.642857142857100	2.6346153846153800	F
6m	5181	3	1.9067796610169500	44.642857142857100	2.6346153846153800	F
7m	5181	3	1.9067796610169500	44.642857142857100	2.6346153846153800	F
8m	5181	5	1.9067796610169500	44.642857142857100	2.6346153846153800	F
9m	5181	3	1.9067796610169500	44.642857142857100	2.6346153846153800	F
10m	5181	1	1.9067796610169500	44.642857142857100	2.6346153846153800	F
11m	5181	1	1.9067796610169500	44.642857142857100	2.6346153846153800	F
12m	5181	3	1.9067796610169500	44.642857142857100	2.6346153846153800	F
13m	5181	2	1.9067796610169500	44.642857142857100	2.6346153846153800	F
14m	5181	1	1.9067796610169500	44.642857142857100	2.6346153846153800	F
15m	5181	2	1.9067796610169500	44.642857142857100	2.6346153846153800	F
16m	5181	1	1.9067796610169500	44.642857142857100	2.6346153846153800	F
17m	5181	4	1.9067796610169500	44.642857142857100	2.6346153846153800	F
18m	5181	5	1.9067796610169500	44.642857142857100	2.6346153846153800	F
19m	5181	5	1.9067796610169500	44.642857142857100	2.6346153846153800	F
20m	5181	2	1.9067796610169500	44.642857142857100	2.6346153846153800	F
21m	5181	1	1.9067796610169500	44.642857142857100	2.6346153846153800	F
22m	5181	2	1.9067796610169500	44.642857142857100	2.6346153846153800	F
23m	5181	4	1.9067796610169500	44.642857142857100	2.6346153846153800	F
24m	5181	3	1.9067796610169500	44.642857142857100	2.6346153846153800	F
25m	5181	1	1.9067796610169500	44.642857142857100	2.6346153846153800	F
26m	5181	4	1.9067796610169500	44.642857142857100	2.6346153846153800	F
27m	5181	5	1.9067796610169500	44.642857142857100	2.6346153846153800	F
28m	5181	5	1.9067796610169500	44.642857142857100	2.6346153846153800	F
29m	5181	7	1.9067796610169500	44.642857142857100	2.6346153846153800	F
30m	5181	2	1.9067796610169500	44.642857142857100	2.6346153846153800	F
1m	5191	2	1.9126984126984100	47.64397905759160	2.7641509433962300	F
2m	5191	2	1.9126984126984100	47.64397905759160	2.7641509433962300	F
3m	5191	2	1.9126984126984100	47.64397905759160	2.7641509433962300	F
4m	5191	1	1.9126984126984100	47.64397905759160	2.7641509433962300	F
5m	5191	3	1.9126984126984100	47.64397905759160	2.7641509433962300	F
6m	5191	2	1.9126984126984100	47.64397905759160	2.7641509433962300	F
7m	5191	3	1.9126984126984100	47.64397905759160	2.7641509433962300	F
8m	5191	4	1.9126984126984100	47.64397905759160	2.7641509433962300	F
9m	5191	3	1.9126984126984100	47.64397905759160	2.7641509433962300	F
10m	5191	1	1.9126984126984100	47.64397905759160	2.7641509433962300	F
11m	5191	1	1.9126984126984100	47.64397905759160	2.7641509433962300	F
12m	5191	3	1.9126984126984100	47.64397905759160	2.7641509433962300	F
13m	5191	1	1.9126984126984100	47.64397905759160	2.7641509433962300	F
14m	5191	2	1.9126984126984100	47.64397905759160	2.7641509433962300	F
15m	5191	2	1.9126984126984100	47.64397905759160	2.7641509433962300	F
16m	5191	1	1.9126984126984100	47.64397905759160	2.7641509433962300	F
17m	5191	1	1.9126984126984100	47.64397905759160	2.7641509433962300	F
18m	5191	3	1.9126984126984100	47.64397905759160	2.7641509433962300	F
19m	5191	3	1.9126984126984100	47.64397905759160	2.7641509433962300	F
20m	5191	1	1.9126984126984100	47.64397905759160	2.7641509433962300	F
21m	5191	1	1.9126984126984100	47.64397905759160	2.7641509433962300	F
22m	5191	2	1.9126984126984100	47.64397905759160	2.7641509433962300	F
23m	5191	1	1.9126984126984100	47.64397905759160	2.7641509433962300	F
24m	5191	1	1.9126984126984100	47.64397905759160	2.7641509433962300	F
25m	5191	2	1.9126984126984100	47.64397905759160	2.7641509433962300	F
26m	5191	3	1.9126984126984100	47.64397905759160	2.7641509433962300	F
27m	5191	3	1.9126984126984100	47.64397905759160	2.7641509433962300	F
28m	5191	2	1.9126984126984100	47.64397905759160	2.7641509433962300	F
29m	5191	1	1.9126984126984100	47.64397905759160	2.7641509433962300	F
30m	5191	7	1.9126984126984100	47.64397905759160	2.7641509433962300	F
1m	5211	5	1.669291338582680	46.78362573099420	3.070588235294120	F
2m	5211	3	1.669291338582680	46.78362573099420	3.070588235294120	F
3m	5211	1	1.669291338582680	46.78362573099420	3.070588235294120	F
4m	5211	2	1.669291338582680	46.78362573099420	3.070588235294120	F
5m	5211	4	1.669291338582680	46.78362573099420	3.070588235294120	F
6m	5211	2	1.669291338582680	46.78362573099420	3.070588235294120	F
7m	5211	3	1.669291338582680	46.78362573099420	3.070588235294120	F
8m	5211	4	1.669291338582680	46.78362573099420	3.070588235294120	F
9m	5211	5	1.669291338582680	46.78362573099420	3.070588235294120	F
10m	5211	1	1.669291338582680	46.78362573099420	3.070588235294120	F
11m	5211	1	1.669291338582680	46.78362573099420	3.070588235294120	F
12m	5211	2	1.669291338582680	46.78362573099420	3.070588235294120	F
13m	5211	1	1.669291338582680	46.78362573099420	3.070588235294120	F
14m	5211	2	1.669291338582680	46.78362573099420	3.070588235294120	F
15m	5211	2	1.669291338582680	46.78362573099420	3.070588235294120	F
16m	5211	2	1.669291338582680	46.78362573099420	3.070588235294120	F
17m	5211	1	1.669291338582680	46.78362573099420	3.070588235294120	F
18m	5211	4	1.669291338582680	46.78362573099420	3.070588235294120	F
19m	5211	4	1.669291338582680	46.78362573099420	3.070588235294120	F
20m	5211	3	1.669291338582680	46.78362573099420	3.070588235294120	F
21m	5211	1	1.669291338582680	46.78362573099420	3.070588235294120	F
22m	5211	1	1.669291338582680	46.78362573099420	3.070588235294120	F
23m	5211	3	1.669291338582680	46.78362573099420	3.070588235294120	F
24m	5211	2	1.669291338582680	46.78362573099420	3.070588235294120	F
25m	5211	2	1.669291338582680	46.78362573099420	3.070588235294120	F
26m	5211	3	1.669291338582680	46.78362573099420	3.070588235294120	F
27m	5211	3	1.669291338582680	46.78362573099420	3.070588235294120	F
28m	5211	4	1.669291338582680	46.78362573099420	3.070588235294120	F
29m	5211	6	1.669291338582680	46.78362573099420	3.070588235294120	F
30m	5211	4	1.669291338582680	46.78362573099420	3.070588235294120	F
1m	5231	4	1.8091603053435100	41.49484536082470	2.863157894736840	F
2m	5231	7	1.8091603053435100	41.49484536082470	2.863157894736840	F
3m	5231	3	1.8091603053435100	41.49484536082470	2.863157894736840	F
4m	5231	2	1.8091603053435100	41.49484536082470	2.863157894736840	F
5m	5231	3	1.8091603053435100	41.49484536082470	2.863157894736840	F
6m	5231	3	1.8091603053435100	41.49484536082470	2.863157894736840	F
7m	5231	2	1.8091603053435100	41.49484536082470	2.863157894736840	F
8m	5231	4	1.8091603053435100	41.49484536082470	2.863157894736840	F
9m	5231	6	1.8091603053435100	41.49484536082470	2.863157894736840	F
10m	5231	1	1.8091603053435100	41.49484536082470	2.863157894736840	F
11m	5231	1	1.8091603053435100	41.49484536082470	2.863157894736840	F
12m	5231	3	1.8091603053435100	41.49484536082470	2.863157894736840	F
13m	5231	3	1.8091603053435100	41.49484536082470	2.863157894736840	F
14m	5231	2	1.8091603053435100	41.49484536082470	2.863157894736840	F
15m	5231	2	1.8091603053435100	41.49484536082470	2.863157894736840	F
16m	5231	2	1.8091603053435100	41.49484536082470	2.863157894736840	F
17m	5231	2	1.8091603053435100	41.49484536082470	2.863157894736840	F
18m	5231	7	1.8091603053435100	41.49484536082470	2.863157894736840	F
19m	5231	3	1.8091603053435100	41.49484536082470	2.863157894736840	F
20m	5231	4	1.8091603053435100	41.49484536082470	2.863157894736840	F
21m	5231	1	1.8091603053435100	41.49484536082470	2.863157894736840	F
22m	5231	2	1.8091603053435100	41.49484536082470	2.863157894736840	F
23m	5231	2	1.8091603053435100	41.49484536082470	2.863157894736840	F
24m	5231	2	1.8091603053435100	41.49484536082470	2.863157894736840	F
25m	5231	2	1.8091603053435100	41.49484536082470	2.863157894736840	F
26m	5231	3	1.8091603053435100	41.49484536082470	2.863157894736840	F
27m	5231	4	1.8091603053435100	41.49484536082470	2.863157894736840	F
28m	5231	1	1.8091603053435100	41.49484536082470	2.863157894736840	F
29m	5231	1	1.8091603053435100	41.49484536082470	2.863157894736840	F
30m	5231	6	1.8091603053435100	41.49484536082470	2.863157894736840	F
1m	6051	3	1.7293233082706800	36.96808510638300	3.134831460674160	F
2m	6051	5	1.7293233082706800	36.96808510638300	3.134831460674160	F
3m	6051	4	1.7293233082706800	36.96808510638300	3.134831460674160	F
4m	6051	1	1.7293233082706800	36.96808510638300	3.134831460674160	F
5m	6051	2	1.7293233082706800	36.96808510638300	3.134831460674160	F
6m	6051	3	1.7293233082706800	36.96808510638300	3.134831460674160	F
7m	6051	6	1.7293233082706800	36.96808510638300	3.134831460674160	F
8m	6051	5	1.7293233082706800	36.96808510638300	3.134831460674160	F
9m	6051	3	1.7293233082706800	36.96808510638300	3.134831460674160	F
10m	6051	1	1.7293233082706800	36.96808510638300	3.134831460674160	F
11m	6051	1	1.7293233082706800	36.96808510638300	3.134831460674160	F
12m	6051	2	1.7293233082706800	36.96808510638300	3.134831460674160	F
13m	6051	3	1.7293233082706800	36.96808510638300	3.134831460674160	F
14m	6051	3	1.7293233082706800	36.96808510638300	3.134831460674160	F
15m	6051	1	1.7293233082706800	36.96808510638300	3.134831460674160	F
16m	6051	2	1.7293233082706800	36.96808510638300	3.134831460674160	F
17m	6051	4	1.7293233082706800	36.96808510638300	3.134831460674160	F
18m	6051	6	1.7293233082706800	36.96808510638300	3.134831460674160	F
19m	6051	4	1.7293233082706800	36.96808510638300	3.134831460674160	F
20m	6051	3	1.7293233082706800	36.96808510638300	3.134831460674160	F
21m	6051	1	1.7293233082706800	36.96808510638300	3.134831460674160	F
22m	6051	3	1.7293233082706800	36.96808510638300	3.134831460674160	F
23m	6051	3	1.7293233082706800	36.96808510638300	3.134831460674160	F
24m	6051	2	1.7293233082706800	36.96808510638300	3.134831460674160	F
25m	6051	3	1.7293233082706800	36.96808510638300	3.134831460674160	F
26m	6051	3	1.7293233082706800	36.96808510638300	3.134831460674160	F
27m	6051	5	1.7293233082706800	36.96808510638300	3.134831460674160	F
28m	6051	6	1.7293233082706800	36.96808510638300	3.134831460674160	F
29m	6051	6	1.7293233082706800	36.96808510638300	3.134831460674160	F
30m	6051	6	1.7293233082706800	36.96808510638300	3.134831460674160	F
1m	6091	2	1.8934426229508200	40.934065934065900	2.6826923076923100	F
2m	6091	3	1.8934426229508200	40.934065934065900	2.6826923076923100	F
3m	6091	2	1.8934426229508200	40.934065934065900	2.6826923076923100	F
4m	6091	1	1.8934426229508200	40.934065934065900	2.6826923076923100	F
5m	6091	2	1.8934426229508200	40.934065934065900	2.6826923076923100	F
6m	6091	3	1.8934426229508200	40.934065934065900	2.6826923076923100	F
7m	6091	1	1.8934426229508200	40.934065934065900	2.6826923076923100	F
8m	6091	4	1.8934426229508200	40.934065934065900	2.6826923076923100	F
9m	6091	3	1.8934426229508200	40.934065934065900	2.6826923076923100	F
10m	6091	1	1.8934426229508200	40.934065934065900	2.6826923076923100	F
11m	6091	1	1.8934426229508200	40.934065934065900	2.6826923076923100	F
12m	6091	2	1.8934426229508200	40.934065934065900	2.6826923076923100	F
13m	6091	1	1.8934426229508200	40.934065934065900	2.6826923076923100	F
14m	6091	2	1.8934426229508200	40.934065934065900	2.6826923076923100	F
15m	6091	1	1.8934426229508200	40.934065934065900	2.6826923076923100	F
16m	6091	1	1.8934426229508200	40.934065934065900	2.6826923076923100	F
17m	6091	2	1.8934426229508200	40.934065934065900	2.6826923076923100	F
18m	6091	4	1.8934426229508200	40.934065934065900	2.6826923076923100	F
19m	6091	2	1.8934426229508200	40.934065934065900	2.6826923076923100	F
20m	6091	2	1.8934426229508200	40.934065934065900	2.6826923076923100	F
21m	6091	1	1.8934426229508200	40.934065934065900	2.6826923076923100	F
22m	6091	1	1.8934426229508200	40.934065934065900	2.6826923076923100	F
23m	6091	2	1.8934426229508200	40.934065934065900	2.6826923076923100	F
24m	6091	1	1.8934426229508200	40.934065934065900	2.6826923076923100	F
25m	6091	1	1.8934426229508200	40.934065934065900	2.6826923076923100	F
26m	6091	2	1.8934426229508200	40.934065934065900	2.6826923076923100	F
27m	6091	4	1.8934426229508200	40.934065934065900	2.6826923076923100	F
28m	6091	2	1.8934426229508200	40.934065934065900	2.6826923076923100	F
29m	6091	3	1.8934426229508200	40.934065934065900	2.6826923076923100	F
30m	6091	1	1.8934426229508200	40.934065934065900	2.6826923076923100	F
1m	6121	1	1.8625954198473300	40.49079754601230	2.8484848484848500	F
2m	6121	2	1.8625954198473300	40.49079754601230	2.8484848484848500	F
3m	6121	2	1.8625954198473300	40.49079754601230	2.8484848484848500	F
4m	6121	4	1.8625954198473300	40.49079754601230	2.8484848484848500	F
5m	6121	2	1.8625954198473300	40.49079754601230	2.8484848484848500	F
6m	6121	3	1.8625954198473300	40.49079754601230	2.8484848484848500	F
7m	6121	3	1.8625954198473300	40.49079754601230	2.8484848484848500	F
8m	6121	5	1.8625954198473300	40.49079754601230	2.8484848484848500	F
9m	6121	4	1.8625954198473300	40.49079754601230	2.8484848484848500	F
10m	6121	1	1.8625954198473300	40.49079754601230	2.8484848484848500	F
11m	6121	1	1.8625954198473300	40.49079754601230	2.8484848484848500	F
12m	6121	2	1.8625954198473300	40.49079754601230	2.8484848484848500	F
13m	6121	3	1.8625954198473300	40.49079754601230	2.8484848484848500	F
14m	6121	2	1.8625954198473300	40.49079754601230	2.8484848484848500	F
15m	6121	2	1.8625954198473300	40.49079754601230	2.8484848484848500	F
16m	6121	3	1.8625954198473300	40.49079754601230	2.8484848484848500	F
17m	6121	5	1.8625954198473300	40.49079754601230	2.8484848484848500	F
18m	6121	4	1.8625954198473300	40.49079754601230	2.8484848484848500	F
19m	6121	4	1.8625954198473300	40.49079754601230	2.8484848484848500	F
20m	6121	3	1.8625954198473300	40.49079754601230	2.8484848484848500	F
21m	6121	1	1.8625954198473300	40.49079754601230	2.8484848484848500	F
22m	6121	1	1.8625954198473300	40.49079754601230	2.8484848484848500	F
23m	6121	2	1.8625954198473300	40.49079754601230	2.8484848484848500	F
24m	6121	2	1.8625954198473300	40.49079754601230	2.8484848484848500	F
25m	6121	1	1.8625954198473300	40.49079754601230	2.8484848484848500	F
26m	6121	2	1.8625954198473300	40.49079754601230	2.8484848484848500	F
27m	6121	2	1.8625954198473300	40.49079754601230	2.8484848484848500	F
28m	6121	2	1.8625954198473300	40.49079754601230	2.8484848484848500	F
29m	6121	2	1.8625954198473300	40.49079754601230	2.8484848484848500	F
30m	6121	3	1.8625954198473300	40.49079754601230	2.8484848484848500	F
1m	6131	1	1.9206349206349200	35.340314136125700	2.801980198019800	F
2m	6131	6	1.9206349206349200	35.340314136125700	2.801980198019800	F
3m	6131	2	1.9206349206349200	35.340314136125700	2.801980198019800	F
4m	6131	3	1.9206349206349200	35.340314136125700	2.801980198019800	F
5m	6131	2	1.9206349206349200	35.340314136125700	2.801980198019800	F
6m	6131	4	1.9206349206349200	35.340314136125700	2.801980198019800	F
7m	6131	5	1.9206349206349200	35.340314136125700	2.801980198019800	F
8m	6131	5	1.9206349206349200	35.340314136125700	2.801980198019800	F
9m	6131	4	1.9206349206349200	35.340314136125700	2.801980198019800	F
10m	6131	2	1.9206349206349200	35.340314136125700	2.801980198019800	F
11m	6131	1	1.9206349206349200	35.340314136125700	2.801980198019800	F
12m	6131	2	1.9206349206349200	35.340314136125700	2.801980198019800	F
13m	6131	3	1.9206349206349200	35.340314136125700	2.801980198019800	F
14m	6131	1	1.9206349206349200	35.340314136125700	2.801980198019800	F
15m	6131	2	1.9206349206349200	35.340314136125700	2.801980198019800	F
16m	6131	1	1.9206349206349200	35.340314136125700	2.801980198019800	F
17m	6131	2	1.9206349206349200	35.340314136125700	2.801980198019800	F
18m	6131	4	1.9206349206349200	35.340314136125700	2.801980198019800	F
19m	6131	5	1.9206349206349200	35.340314136125700	2.801980198019800	F
20m	6131	4	1.9206349206349200	35.340314136125700	2.801980198019800	F
21m	6131	1	1.9206349206349200	35.340314136125700	2.801980198019800	F
22m	6131	3	1.9206349206349200	35.340314136125700	2.801980198019800	F
23m	6131	3	1.9206349206349200	35.340314136125700	2.801980198019800	F
24m	6131	2	1.9206349206349200	35.340314136125700	2.801980198019800	F
25m	6131	4	1.9206349206349200	35.340314136125700	2.801980198019800	F
26m	6131	3	1.9206349206349200	35.340314136125700	2.801980198019800	F
27m	6131	7	1.9206349206349200	35.340314136125700	2.801980198019800	F
28m	6131	6	1.9206349206349200	35.340314136125700	2.801980198019800	F
29m	6131	7	1.9206349206349200	35.340314136125700	2.801980198019800	F
30m	6131	7	1.9206349206349200	35.340314136125700	2.801980198019800	F
