# Supplementary material for: Is there no beauty in sexually dimorphic eyes? Facial attractiveness and White Europeans ocular morphology—Brief communication
Source: PLoS One. 2023 Apr 6;18(4):e0284079. doi: 10.1371/journal.pone.0284079 (PMC10079083; doi:10.1371/journal.pone.0284079)
Supplement: S2 File — (CSV) [file pone.0284079.s002.csv]

number	id	Photo_id	Attractiveness	SSI	RIL	WHR	Photo_Sex
1	1k	2040	4	2.085470085	36.8115942	3.053191489	M
2	2k	2040	2	2.085470085	36.8115942	3.053191489	M
3	3k	2040	1	2.085470085	36.8115942	3.053191489	M
4	4k	2040	1	2.085470085	36.8115942	3.053191489	M
5	5k	2040	1	2.085470085	36.8115942	3.053191489	M
6	6k	2040	2	2.085470085	36.8115942	3.053191489	M
7	7k	2040	1	2.085470085	36.8115942	3.053191489	M
8	8k	2040	1	2.085470085	36.8115942	3.053191489	M
9	9k	2040	1	2.085470085	36.8115942	3.053191489	M
10	10k	2040	1	2.085470085	36.8115942	3.053191489	M
11	11k	2040	1	2.085470085	36.8115942	3.053191489	M
12	12k	2040	1	2.085470085	36.8115942	3.053191489	M
13	13k	2040	1	2.085470085	36.8115942	3.053191489	M
14	14k	2040	3	2.085470085	36.8115942	3.053191489	M
15	15k	2040	1	2.085470085	36.8115942	3.053191489	M
16	16k	2040	1	2.085470085	36.8115942	3.053191489	M
17	17k	2040	1	2.085470085	36.8115942	3.053191489	M
18	18k	2040	1	2.085470085	36.8115942	3.053191489	M
19	19k	2040	1	2.085470085	36.8115942	3.053191489	M
20	20k	2040	1	2.085470085	36.8115942	3.053191489	M
21	21k	2040	2	2.085470085	36.8115942	3.053191489	M
22	22k	2040	2	2.085470085	36.8115942	3.053191489	M
23	23k	2040	1	2.085470085	36.8115942	3.053191489	M
24	24k	2040	1	2.085470085	36.8115942	3.053191489	M
25	25k	2040	2	2.085470085	36.8115942	3.053191489	M
26	26k	2040	1	2.085470085	36.8115942	3.053191489	M
27	27k	2040	1	2.085470085	36.8115942	3.053191489	M
28	28k	2040	1	2.085470085	36.8115942	3.053191489	M
29	29k	2040	1	2.085470085	36.8115942	3.053191489	M
30	30k	2040	1	2.085470085	36.8115942	3.053191489	M
31	1k	4042	4	1.834586466	45.34534535	2.438016529	M
32	2k	4042	1	1.834586466	45.34534535	2.438016529	M
33	3k	4042	2	1.834586466	45.34534535	2.438016529	M
34	4k	4042	1	1.834586466	45.34534535	2.438016529	M
35	5k	4042	3	1.834586466	45.34534535	2.438016529	M
36	6k	4042	1	1.834586466	45.34534535	2.438016529	M
37	7k	4042	1	1.834586466	45.34534535	2.438016529	M
38	8k	4042	1	1.834586466	45.34534535	2.438016529	M
39	9k	4042	1	1.834586466	45.34534535	2.438016529	M
40	10k	4042	1	1.834586466	45.34534535	2.438016529	M
41	11k	4042	1	1.834586466	45.34534535	2.438016529	M
42	12k	4042	1	1.834586466	45.34534535	2.438016529	M
43	13k	4042	1	1.834586466	45.34534535	2.438016529	M
44	14k	4042	2	1.834586466	45.34534535	2.438016529	M
45	15k	4042	1	1.834586466	45.34534535	2.438016529	M
46	16k	4042	1	1.834586466	45.34534535	2.438016529	M
47	17k	4042	1	1.834586466	45.34534535	2.438016529	M
48	18k	4042	1	1.834586466	45.34534535	2.438016529	M
49	19k	4042	2	1.834586466	45.34534535	2.438016529	M
50	20k	4042	1	1.834586466	45.34534535	2.438016529	M
51	21k	4042	2	1.834586466	45.34534535	2.438016529	M
52	22k	4042	2	1.834586466	45.34534535	2.438016529	M
53	23k	4042	1	1.834586466	45.34534535	2.438016529	M
54	24k	4042	1	1.834586466	45.34534535	2.438016529	M
55	25k	4042	2	1.834586466	45.34534535	2.438016529	M
56	26k	4042	1	1.834586466	45.34534535	2.438016529	M
57	27k	4042	1	1.834586466	45.34534535	2.438016529	M
58	28k	4042	1	1.834586466	45.34534535	2.438016529	M
59	29k	4042	1	1.834586466	45.34534535	2.438016529	M
60	30k	4042	1	1.834586466	45.34534535	2.438016529	M
61	1k	4090	1	1.748091603	36.9047619	2.747572816	M
62	2k	4090	2	1.748091603	36.9047619	2.747572816	M
63	3k	4090	3	1.748091603	36.9047619	2.747572816	M
64	4k	4090	1	1.748091603	36.9047619	2.747572816	M
65	5k	4090	1	1.748091603	36.9047619	2.747572816	M
66	6k	4090	1	1.748091603	36.9047619	2.747572816	M
67	7k	4090	1	1.748091603	36.9047619	2.747572816	M
68	8k	4090	2	1.748091603	36.9047619	2.747572816	M
69	9k	4090	2	1.748091603	36.9047619	2.747572816	M
70	10k	4090	3	1.748091603	36.9047619	2.747572816	M
71	11k	4090	3	1.748091603	36.9047619	2.747572816	M
72	12k	4090	3	1.748091603	36.9047619	2.747572816	M
73	13k	4090	1	1.748091603	36.9047619	2.747572816	M
74	14k	4090	3	1.748091603	36.9047619	2.747572816	M
75	15k	4090	1	1.748091603	36.9047619	2.747572816	M
76	16k	4090	5	1.748091603	36.9047619	2.747572816	M
77	17k	4090	4	1.748091603	36.9047619	2.747572816	M
78	18k	4090	3	1.748091603	36.9047619	2.747572816	M
79	19k	4090	5	1.748091603	36.9047619	2.747572816	M
80	20k	4090	3	1.748091603	36.9047619	2.747572816	M
81	21k	4090	3	1.748091603	36.9047619	2.747572816	M
82	22k	4090	4	1.748091603	36.9047619	2.747572816	M
83	23k	4090	1	1.748091603	36.9047619	2.747572816	M
84	24k	4090	3	1.748091603	36.9047619	2.747572816	M
85	25k	4090	3	1.748091603	36.9047619	2.747572816	M
86	26k	4090	2	1.748091603	36.9047619	2.747572816	M
87	27k	4090	1	1.748091603	36.9047619	2.747572816	M
88	28k	4090	1	1.748091603	36.9047619	2.747572816	M
89	29k	4090	1	1.748091603	36.9047619	2.747572816	M
90	30k	4090	2	1.748091603	36.9047619	2.747572816	M
91	1k	4120	3	1.852459016	51.2605042	3.310344828	M
92	2k	4120	2	1.852459016	51.2605042	3.310344828	M
93	3k	4120	2	1.852459016	51.2605042	3.310344828	M
94	4k	4120	2	1.852459016	51.2605042	3.310344828	M
95	5k	4120	2	1.852459016	51.2605042	3.310344828	M
96	6k	4120	1	1.852459016	51.2605042	3.310344828	M
97	7k	4120	1	1.852459016	51.2605042	3.310344828	M
98	8k	4120	1	1.852459016	51.2605042	3.310344828	M
99	9k	4120	1	1.852459016	51.2605042	3.310344828	M
100	10k	4120	1	1.852459016	51.2605042	3.310344828	M
101	11k	4120	1	1.852459016	51.2605042	3.310344828	M
102	12k	4120	1	1.852459016	51.2605042	3.310344828	M
103	13k	4120	1	1.852459016	51.2605042	3.310344828	M
104	14k	4120	3	1.852459016	51.2605042	3.310344828	M
105	15k	4120	1	1.852459016	51.2605042	3.310344828	M
106	16k	4120	1	1.852459016	51.2605042	3.310344828	M
107	17k	4120	1	1.852459016	51.2605042	3.310344828	M
108	18k	4120	2	1.852459016	51.2605042	3.310344828	M
109	19k	4120	1	1.852459016	51.2605042	3.310344828	M
110	20k	4120	1	1.852459016	51.2605042	3.310344828	M
111	21k	4120	2	1.852459016	51.2605042	3.310344828	M
112	22k	4120	3	1.852459016	51.2605042	3.310344828	M
113	23k	4120	1	1.852459016	51.2605042	3.310344828	M
114	24k	4120	1	1.852459016	51.2605042	3.310344828	M
115	25k	4120	3	1.852459016	51.2605042	3.310344828	M
116	26k	4120	1	1.852459016	51.2605042	3.310344828	M
117	27k	4120	1	1.852459016	51.2605042	3.310344828	M
118	28k	4120	1	1.852459016	51.2605042	3.310344828	M
119	29k	4120	1	1.852459016	51.2605042	3.310344828	M
120	30k	4120	1	1.852459016	51.2605042	3.310344828	M
121	1k	4130	3	1.9921875	40.84507042	2.80733945	M
122	2k	4130	1	1.9921875	40.84507042	2.80733945	M
123	3k	4130	2	1.9921875	40.84507042	2.80733945	M
124	4k	4130	1	1.9921875	40.84507042	2.80733945	M
125	5k	4130	1	1.9921875	40.84507042	2.80733945	M
126	6k	4130	1	1.9921875	40.84507042	2.80733945	M
127	7k	4130	1	1.9921875	40.84507042	2.80733945	M
128	8k	4130	1	1.9921875	40.84507042	2.80733945	M
129	9k	4130	1	1.9921875	40.84507042	2.80733945	M
130	10k	4130	1	1.9921875	40.84507042	2.80733945	M
131	11k	4130	1	1.9921875	40.84507042	2.80733945	M
132	12k	4130	2	1.9921875	40.84507042	2.80733945	M
133	13k	4130	1	1.9921875	40.84507042	2.80733945	M
134	14k	4130	2	1.9921875	40.84507042	2.80733945	M
135	15k	4130	2	1.9921875	40.84507042	2.80733945	M
136	16k	4130	1	1.9921875	40.84507042	2.80733945	M
137	17k	4130	2	1.9921875	40.84507042	2.80733945	M
138	18k	4130	1	1.9921875	40.84507042	2.80733945	M
139	19k	4130	2	1.9921875	40.84507042	2.80733945	M
140	20k	4130	1	1.9921875	40.84507042	2.80733945	M
141	21k	4130	1	1.9921875	40.84507042	2.80733945	M
142	22k	4130	2	1.9921875	40.84507042	2.80733945	M
143	23k	4130	1	1.9921875	40.84507042	2.80733945	M
144	24k	4130	1	1.9921875	40.84507042	2.80733945	M
145	25k	4130	2	1.9921875	40.84507042	2.80733945	M
146	26k	4130	1	1.9921875	40.84507042	2.80733945	M
147	27k	4130	1	1.9921875	40.84507042	2.80733945	M
148	28k	4130	1	1.9921875	40.84507042	2.80733945	M
149	29k	4130	1	1.9921875	40.84507042	2.80733945	M
150	30k	4130	1	1.9921875	40.84507042	2.80733945	M
151	1k	4170	5	2	31.88405797	2.696428571	M
152	2k	4170	3	2	31.88405797	2.696428571	M
153	3k	4170	2	2	31.88405797	2.696428571	M
154	4k	4170	3	2	31.88405797	2.696428571	M
155	5k	4170	1	2	31.88405797	2.696428571	M
156	6k	4170	1	2	31.88405797	2.696428571	M
157	7k	4170	1	2	31.88405797	2.696428571	M
158	8k	4170	1	2	31.88405797	2.696428571	M
159	9k	4170	1	2	31.88405797	2.696428571	M
160	10k	4170	1	2	31.88405797	2.696428571	M
161	11k	4170	2	2	31.88405797	2.696428571	M
162	12k	4170	3	2	31.88405797	2.696428571	M
163	13k	4170	1	2	31.88405797	2.696428571	M
164	14k	4170	5	2	31.88405797	2.696428571	M
165	15k	4170	2	2	31.88405797	2.696428571	M
166	16k	4170	3	2	31.88405797	2.696428571	M
167	17k	4170	1	2	31.88405797	2.696428571	M
168	18k	4170	1	2	31.88405797	2.696428571	M
169	19k	4170	4	2	31.88405797	2.696428571	M
170	20k	4170	1	2	31.88405797	2.696428571	M
171	21k	4170	3	2	31.88405797	2.696428571	M
172	22k	4170	2	2	31.88405797	2.696428571	M
173	23k	4170	1	2	31.88405797	2.696428571	M
174	24k	4170	2	2	31.88405797	2.696428571	M
175	25k	4170	2	2	31.88405797	2.696428571	M
176	26k	4170	1	2	31.88405797	2.696428571	M
177	27k	4170	2	2	31.88405797	2.696428571	M
178	28k	4170	1	2	31.88405797	2.696428571	M
179	29k	4170	1	2	31.88405797	2.696428571	M
180	30k	4170	1	2	31.88405797	2.696428571	M
181	1k	4200	5	1.829457364	29.2358804	3.105882353	M
182	2k	4200	1	1.829457364	29.2358804	3.105882353	M
183	3k	4200	2	1.829457364	29.2358804	3.105882353	M
184	4k	4200	1	1.829457364	29.2358804	3.105882353	M
185	5k	4200	2	1.829457364	29.2358804	3.105882353	M
186	6k	4200	1	1.829457364	29.2358804	3.105882353	M
187	7k	4200	1	1.829457364	29.2358804	3.105882353	M
188	8k	4200	2	1.829457364	29.2358804	3.105882353	M
189	9k	4200	1	1.829457364	29.2358804	3.105882353	M
190	10k	4200	1	1.829457364	29.2358804	3.105882353	M
191	11k	4200	2	1.829457364	29.2358804	3.105882353	M
192	12k	4200	3	1.829457364	29.2358804	3.105882353	M
193	13k	4200	1	1.829457364	29.2358804	3.105882353	M
194	14k	4200	6	1.829457364	29.2358804	3.105882353	M
195	15k	4200	2	1.829457364	29.2358804	3.105882353	M
196	16k	4200	2	1.829457364	29.2358804	3.105882353	M
197	17k	4200	1	1.829457364	29.2358804	3.105882353	M
198	18k	4200	1	1.829457364	29.2358804	3.105882353	M
199	19k	4200	3	1.829457364	29.2358804	3.105882353	M
200	20k	4200	3	1.829457364	29.2358804	3.105882353	M
201	21k	4200	3	1.829457364	29.2358804	3.105882353	M
202	22k	4200	2	1.829457364	29.2358804	3.105882353	M
203	23k	4200	1	1.829457364	29.2358804	3.105882353	M
204	24k	4200	2	1.829457364	29.2358804	3.105882353	M
205	25k	4200	3	1.829457364	29.2358804	3.105882353	M
206	26k	4200	1	1.829457364	29.2358804	3.105882353	M
207	27k	4200	1	1.829457364	29.2358804	3.105882353	M
208	28k	4200	1	1.829457364	29.2358804	3.105882353	M
209	29k	4200	1	1.829457364	29.2358804	3.105882353	M
210	30k	4200	2	1.829457364	29.2358804	3.105882353	M
211	1k	6060	1	1.912280702	34.46327684	3.384615385	M
212	2k	6060	3	1.912280702	34.46327684	3.384615385	M
213	3k	6060	2	1.912280702	34.46327684	3.384615385	M
214	4k	6060	3	1.912280702	34.46327684	3.384615385	M
215	5k	6060	1	1.912280702	34.46327684	3.384615385	M
216	6k	6060	1	1.912280702	34.46327684	3.384615385	M
217	7k	6060	1	1.912280702	34.46327684	3.384615385	M
218	8k	6060	1	1.912280702	34.46327684	3.384615385	M
219	9k	6060	1	1.912280702	34.46327684	3.384615385	M
220	10k	6060	1	1.912280702	34.46327684	3.384615385	M
221	11k	6060	2	1.912280702	34.46327684	3.384615385	M
222	12k	6060	1	1.912280702	34.46327684	3.384615385	M
223	13k	6060	1	1.912280702	34.46327684	3.384615385	M
224	14k	6060	2	1.912280702	34.46327684	3.384615385	M
225	15k	6060	1	1.912280702	34.46327684	3.384615385	M
226	16k	6060	2	1.912280702	34.46327684	3.384615385	M
227	17k	6060	1	1.912280702	34.46327684	3.384615385	M
228	18k	6060	1	1.912280702	34.46327684	3.384615385	M
229	19k	6060	3	1.912280702	34.46327684	3.384615385	M
230	20k	6060	1	1.912280702	34.46327684	3.384615385	M
231	21k	6060	2	1.912280702	34.46327684	3.384615385	M
232	22k	6060	2	1.912280702	34.46327684	3.384615385	M
233	23k	6060	1	1.912280702	34.46327684	3.384615385	M
234	24k	6060	1	1.912280702	34.46327684	3.384615385	M
235	25k	6060	3	1.912280702	34.46327684	3.384615385	M
236	26k	6060	1	1.912280702	34.46327684	3.384615385	M
237	27k	6060	1	1.912280702	34.46327684	3.384615385	M
238	28k	6060	1	1.912280702	34.46327684	3.384615385	M
239	29k	6060	1	1.912280702	34.46327684	3.384615385	M
240	30k	6060	1	1.912280702	34.46327684	3.384615385	M
241	1k	6080	3	1.832	25	3.833333333	M
242	2k	6080	2	1.832	25	3.833333333	M
243	3k	6080	2	1.832	25	3.833333333	M
244	4k	6080	1	1.832	25	3.833333333	M
245	5k	6080	1	1.832	25	3.833333333	M
246	6k	6080	1	1.832	25	3.833333333	M
247	7k	6080	1	1.832	25	3.833333333	M
248	8k	6080	2	1.832	25	3.833333333	M
249	9k	6080	1	1.832	25	3.833333333	M
250	10k	6080	1	1.832	25	3.833333333	M
251	11k	6080	2	1.832	25	3.833333333	M
252	12k	6080	3	1.832	25	3.833333333	M
253	13k	6080	1	1.832	25	3.833333333	M
254	14k	6080	5	1.832	25	3.833333333	M
255	15k	6080	2	1.832	25	3.833333333	M
256	16k	6080	3	1.832	25	3.833333333	M
257	17k	6080	1	1.832	25	3.833333333	M
258	18k	6080	2	1.832	25	3.833333333	M
259	19k	6080	6	1.832	25	3.833333333	M
260	20k	6080	1	1.832	25	3.833333333	M
261	21k	6080	2	1.832	25	3.833333333	M
262	22k	6080	2	1.832	25	3.833333333	M
263	23k	6080	1	1.832	25	3.833333333	M
264	24k	6080	1	1.832	25	3.833333333	M
265	25k	6080	3	1.832	25	3.833333333	M
266	26k	6080	1	1.832	25	3.833333333	M
267	27k	6080	1	1.832	25	3.833333333	M
268	28k	6080	1	1.832	25	3.833333333	M
269	29k	6080	1	1.832	25	3.833333333	M
270	30k	6080	1	1.832	25	3.833333333	M
271	1k	7040	3	1.714285714	42.35588972	2.183333333	M
272	2k	7040	2	1.714285714	42.35588972	2.183333333	M
273	3k	7040	3	1.714285714	42.35588972	2.183333333	M
274	4k	7040	2	1.714285714	42.35588972	2.183333333	M
275	5k	7040	2	1.714285714	42.35588972	2.183333333	M
276	6k	7040	1	1.714285714	42.35588972	2.183333333	M
277	7k	7040	1	1.714285714	42.35588972	2.183333333	M
278	8k	7040	1	1.714285714	42.35588972	2.183333333	M
279	9k	7040	2	1.714285714	42.35588972	2.183333333	M
280	10k	7040	1	1.714285714	42.35588972	2.183333333	M
281	11k	7040	1	1.714285714	42.35588972	2.183333333	M
282	12k	7040	2	1.714285714	42.35588972	2.183333333	M
283	13k	7040	1	1.714285714	42.35588972	2.183333333	M
284	14k	7040	3	1.714285714	42.35588972	2.183333333	M
285	15k	7040	1	1.714285714	42.35588972	2.183333333	M
286	16k	7040	2	1.714285714	42.35588972	2.183333333	M
287	17k	7040	2	1.714285714	42.35588972	2.183333333	M
288	18k	7040	2	1.714285714	42.35588972	2.183333333	M
289	19k	7040	3	1.714285714	42.35588972	2.183333333	M
290	20k	7040	2	1.714285714	42.35588972	2.183333333	M
291	21k	7040	2	1.714285714	42.35588972	2.183333333	M
292	22k	7040	3	1.714285714	42.35588972	2.183333333	M
293	23k	7040	1	1.714285714	42.35588972	2.183333333	M
294	24k	7040	2	1.714285714	42.35588972	2.183333333	M
295	25k	7040	3	1.714285714	42.35588972	2.183333333	M
296	26k	7040	1	1.714285714	42.35588972	2.183333333	M
297	27k	7040	1	1.714285714	42.35588972	2.183333333	M
298	28k	7040	1	1.714285714	42.35588972	2.183333333	M
299	29k	7040	1	1.714285714	42.35588972	2.183333333	M
300	30k	7040	2	1.714285714	42.35588972	2.183333333	M
301	1k	7060	3	1.84962406	29.13385827	2.464	M
302	2k	7060	2	1.84962406	29.13385827	2.464	M
303	3k	7060	2	1.84962406	29.13385827	2.464	M
304	4k	7060	1	1.84962406	29.13385827	2.464	M
305	5k	7060	1	1.84962406	29.13385827	2.464	M
306	6k	7060	1	1.84962406	29.13385827	2.464	M
307	7k	7060	1	1.84962406	29.13385827	2.464	M
308	8k	7060	1	1.84962406	29.13385827	2.464	M
309	9k	7060	1	1.84962406	29.13385827	2.464	M
310	10k	7060	1	1.84962406	29.13385827	2.464	M
311	11k	7060	1	1.84962406	29.13385827	2.464	M
312	12k	7060	2	1.84962406	29.13385827	2.464	M
313	13k	7060	1	1.84962406	29.13385827	2.464	M
314	14k	7060	2	1.84962406	29.13385827	2.464	M
315	15k	7060	1	1.84962406	29.13385827	2.464	M
316	16k	7060	2	1.84962406	29.13385827	2.464	M
317	17k	7060	1	1.84962406	29.13385827	2.464	M
318	18k	7060	2	1.84962406	29.13385827	2.464	M
319	19k	7060	2	1.84962406	29.13385827	2.464	M
320	20k	7060	1	1.84962406	29.13385827	2.464	M
321	21k	7060	2	1.84962406	29.13385827	2.464	M
322	22k	7060	3	1.84962406	29.13385827	2.464	M
323	23k	7060	1	1.84962406	29.13385827	2.464	M
324	24k	7060	1	1.84962406	29.13385827	2.464	M
325	25k	7060	3	1.84962406	29.13385827	2.464	M
326	26k	7060	1	1.84962406	29.13385827	2.464	M
327	27k	7060	1	1.84962406	29.13385827	2.464	M
328	28k	7060	1	1.84962406	29.13385827	2.464	M
329	29k	7060	1	1.84962406	29.13385827	2.464	M
330	30k	7060	1	1.84962406	29.13385827	2.464	M
331	1k	7070	2	2	38.70967742	2.728971963	M
332	2k	7070	1	2	38.70967742	2.728971963	M
333	3k	7070	3	2	38.70967742	2.728971963	M
334	4k	7070	3	2	38.70967742	2.728971963	M
335	5k	7070	1	2	38.70967742	2.728971963	M
336	6k	7070	2	2	38.70967742	2.728971963	M
337	7k	7070	1	2	38.70967742	2.728971963	M
338	8k	7070	2	2	38.70967742	2.728971963	M
339	9k	7070	1	2	38.70967742	2.728971963	M
340	10k	7070	1	2	38.70967742	2.728971963	M
341	11k	7070	3	2	38.70967742	2.728971963	M
342	12k	7070	3	2	38.70967742	2.728971963	M
343	13k	7070	2	2	38.70967742	2.728971963	M
344	14k	7070	4	2	38.70967742	2.728971963	M
345	15k	7070	2	2	38.70967742	2.728971963	M
346	16k	7070	2	2	38.70967742	2.728971963	M
347	17k	7070	2	2	38.70967742	2.728971963	M
348	18k	7070	2	2	38.70967742	2.728971963	M
349	19k	7070	3	2	38.70967742	2.728971963	M
350	20k	7070	1	2	38.70967742	2.728971963	M
351	21k	7070	2	2	38.70967742	2.728971963	M
352	22k	7070	3	2	38.70967742	2.728971963	M
353	23k	7070	1	2	38.70967742	2.728971963	M
354	24k	7070	2	2	38.70967742	2.728971963	M
355	25k	7070	2	2	38.70967742	2.728971963	M
356	26k	7070	1	2	38.70967742	2.728971963	M
357	27k	7070	1	2	38.70967742	2.728971963	M
358	28k	7070	1	2	38.70967742	2.728971963	M
359	29k	7070	1	2	38.70967742	2.728971963	M
360	30k	7070	1	2	38.70967742	2.728971963	M
361	1k	7090	2	1.948717949	18.25192802	2.444444444	M
362	2k	7090	2	1.948717949	18.25192802	2.444444444	M
363	3k	7090	1	1.948717949	18.25192802	2.444444444	M
364	4k	7090	1	1.948717949	18.25192802	2.444444444	M
365	5k	7090	1	1.948717949	18.25192802	2.444444444	M
366	6k	7090	1	1.948717949	18.25192802	2.444444444	M
367	7k	7090	1	1.948717949	18.25192802	2.444444444	M
368	8k	7090	1	1.948717949	18.25192802	2.444444444	M
369	9k	7090	1	1.948717949	18.25192802	2.444444444	M
370	10k	7090	1	1.948717949	18.25192802	2.444444444	M
371	11k	7090	1	1.948717949	18.25192802	2.444444444	M
372	12k	7090	4	1.948717949	18.25192802	2.444444444	M
373	13k	7090	2	1.948717949	18.25192802	2.444444444	M
374	14k	7090	3	1.948717949	18.25192802	2.444444444	M
375	15k	7090	2	1.948717949	18.25192802	2.444444444	M
376	16k	7090	1	1.948717949	18.25192802	2.444444444	M
377	17k	7090	1	1.948717949	18.25192802	2.444444444	M
378	18k	7090	2	1.948717949	18.25192802	2.444444444	M
379	19k	7090	3	1.948717949	18.25192802	2.444444444	M
380	20k	7090	1	1.948717949	18.25192802	2.444444444	M
381	21k	7090	3	1.948717949	18.25192802	2.444444444	M
382	22k	7090	3	1.948717949	18.25192802	2.444444444	M
383	23k	7090	1	1.948717949	18.25192802	2.444444444	M
384	24k	7090	1	1.948717949	18.25192802	2.444444444	M
385	25k	7090	2	1.948717949	18.25192802	2.444444444	M
386	26k	7090	1	1.948717949	18.25192802	2.444444444	M
387	27k	7090	1	1.948717949	18.25192802	2.444444444	M
388	28k	7090	1	1.948717949	18.25192802	2.444444444	M
389	29k	7090	1	1.948717949	18.25192802	2.444444444	M
390	30k	7090	1	1.948717949	18.25192802	2.444444444	M
391	1k	7100	3	2.016528926	30.1703163	2.759615385	M
392	2k	7100	2	2.016528926	30.1703163	2.759615385	M
393	3k	7100	3	2.016528926	30.1703163	2.759615385	M
394	4k	7100	5	2.016528926	30.1703163	2.759615385	M
395	5k	7100	3	2.016528926	30.1703163	2.759615385	M
396	6k	7100	1	2.016528926	30.1703163	2.759615385	M
397	7k	7100	1	2.016528926	30.1703163	2.759615385	M
398	8k	7100	2	2.016528926	30.1703163	2.759615385	M
399	9k	7100	3	2.016528926	30.1703163	2.759615385	M
400	10k	7100	5	2.016528926	30.1703163	2.759615385	M
401	11k	7100	3	2.016528926	30.1703163	2.759615385	M
402	12k	7100	2	2.016528926	30.1703163	2.759615385	M
403	13k	7100	3	2.016528926	30.1703163	2.759615385	M
404	14k	7100	5	2.016528926	30.1703163	2.759615385	M
405	15k	7100	2	2.016528926	30.1703163	2.759615385	M
406	16k	7100	2	2.016528926	30.1703163	2.759615385	M
407	17k	7100	3	2.016528926	30.1703163	2.759615385	M
408	18k	7100	3	2.016528926	30.1703163	2.759615385	M
409	19k	7100	5	2.016528926	30.1703163	2.759615385	M
410	20k	7100	2	2.016528926	30.1703163	2.759615385	M
411	21k	7100	3	2.016528926	30.1703163	2.759615385	M
412	22k	7100	4	2.016528926	30.1703163	2.759615385	M
413	23k	7100	1	2.016528926	30.1703163	2.759615385	M
414	24k	7100	3	2.016528926	30.1703163	2.759615385	M
415	25k	7100	4	2.016528926	30.1703163	2.759615385	M
416	26k	7100	3	2.016528926	30.1703163	2.759615385	M
417	27k	7100	1	2.016528926	30.1703163	2.759615385	M
418	28k	7100	2	2.016528926	30.1703163	2.759615385	M
419	29k	7100	2	2.016528926	30.1703163	2.759615385	M
420	30k	7100	2	2.016528926	30.1703163	2.759615385	M
421	1k	8010	5	2.098484848	27.74725275	2.226027397	M
422	2k	8010	1	2.098484848	27.74725275	2.226027397	M
423	3k	8010	3	2.098484848	27.74725275	2.226027397	M
424	4k	8010	4	2.098484848	27.74725275	2.226027397	M
425	5k	8010	3	2.098484848	27.74725275	2.226027397	M
426	6k	8010	1	2.098484848	27.74725275	2.226027397	M
427	7k	8010	3	2.098484848	27.74725275	2.226027397	M
428	8k	8010	5	2.098484848	27.74725275	2.226027397	M
429	9k	8010	2	2.098484848	27.74725275	2.226027397	M
430	10k	8010	3	2.098484848	27.74725275	2.226027397	M
431	11k	8010	2	2.098484848	27.74725275	2.226027397	M
432	12k	8010	3	2.098484848	27.74725275	2.226027397	M
433	13k	8010	1	2.098484848	27.74725275	2.226027397	M
434	14k	8010	5	2.098484848	27.74725275	2.226027397	M
435	15k	8010	1	2.098484848	27.74725275	2.226027397	M
436	16k	8010	2	2.098484848	27.74725275	2.226027397	M
437	17k	8010	2	2.098484848	27.74725275	2.226027397	M
438	18k	8010	1	2.098484848	27.74725275	2.226027397	M
439	19k	8010	5	2.098484848	27.74725275	2.226027397	M
440	20k	8010	2	2.098484848	27.74725275	2.226027397	M
441	21k	8010	3	2.098484848	27.74725275	2.226027397	M
442	22k	8010	2	2.098484848	27.74725275	2.226027397	M
443	23k	8010	1	2.098484848	27.74725275	2.226027397	M
444	24k	8010	2	2.098484848	27.74725275	2.226027397	M
445	25k	8010	3	2.098484848	27.74725275	2.226027397	M
446	26k	8010	1	2.098484848	27.74725275	2.226027397	M
447	27k	8010	2	2.098484848	27.74725275	2.226027397	M
448	28k	8010	1	2.098484848	27.74725275	2.226027397	M
449	29k	8010	1	2.098484848	27.74725275	2.226027397	M
450	30k	8010	2	2.098484848	27.74725275	2.226027397	M
451	1k	8020	2	1.924242424	40.49382716	3.12244898	M
452	2k	8020	1	1.924242424	40.49382716	3.12244898	M
453	3k	8020	2	1.924242424	40.49382716	3.12244898	M
454	4k	8020	1	1.924242424	40.49382716	3.12244898	M
455	5k	8020	3	1.924242424	40.49382716	3.12244898	M
456	6k	8020	1	1.924242424	40.49382716	3.12244898	M
457	7k	8020	1	1.924242424	40.49382716	3.12244898	M
458	8k	8020	1	1.924242424	40.49382716	3.12244898	M
459	9k	8020	2	1.924242424	40.49382716	3.12244898	M
460	10k	8020	1	1.924242424	40.49382716	3.12244898	M
461	11k	8020	1	1.924242424	40.49382716	3.12244898	M
462	12k	8020	1	1.924242424	40.49382716	3.12244898	M
463	13k	8020	1	1.924242424	40.49382716	3.12244898	M
464	14k	8020	4	1.924242424	40.49382716	3.12244898	M
465	15k	8020	2	1.924242424	40.49382716	3.12244898	M
466	16k	8020	1	1.924242424	40.49382716	3.12244898	M
467	17k	8020	1	1.924242424	40.49382716	3.12244898	M
468	18k	8020	2	1.924242424	40.49382716	3.12244898	M
469	19k	8020	2	1.924242424	40.49382716	3.12244898	M
470	20k	8020	1	1.924242424	40.49382716	3.12244898	M
471	21k	8020	3	1.924242424	40.49382716	3.12244898	M
472	22k	8020	2	1.924242424	40.49382716	3.12244898	M
473	23k	8020	1	1.924242424	40.49382716	3.12244898	M
474	24k	8020	1	1.924242424	40.49382716	3.12244898	M
475	25k	8020	4	1.924242424	40.49382716	3.12244898	M
476	26k	8020	1	1.924242424	40.49382716	3.12244898	M
477	27k	8020	1	1.924242424	40.49382716	3.12244898	M
478	28k	8020	1	1.924242424	40.49382716	3.12244898	M
479	29k	8020	1	1.924242424	40.49382716	3.12244898	M
480	30k	8020	1	1.924242424	40.49382716	3.12244898	M
481	1k	8030	1	1.940740741	36.08247423	2.935779817	M
482	2k	8030	2	1.940740741	36.08247423	2.935779817	M
483	3k	8030	2	1.940740741	36.08247423	2.935779817	M
484	4k	8030	2	1.940740741	36.08247423	2.935779817	M
485	5k	8030	2	1.940740741	36.08247423	2.935779817	M
486	6k	8030	1	1.940740741	36.08247423	2.935779817	M
487	7k	8030	1	1.940740741	36.08247423	2.935779817	M
488	8k	8030	1	1.940740741	36.08247423	2.935779817	M
489	9k	8030	1	1.940740741	36.08247423	2.935779817	M
490	10k	8030	1	1.940740741	36.08247423	2.935779817	M
491	11k	8030	1	1.940740741	36.08247423	2.935779817	M
492	12k	8030	2	1.940740741	36.08247423	2.935779817	M
493	13k	8030	1	1.940740741	36.08247423	2.935779817	M
494	14k	8030	2	1.940740741	36.08247423	2.935779817	M
495	15k	8030	1	1.940740741	36.08247423	2.935779817	M
496	16k	8030	1	1.940740741	36.08247423	2.935779817	M
497	17k	8030	1	1.940740741	36.08247423	2.935779817	M
498	18k	8030	1	1.940740741	36.08247423	2.935779817	M
499	19k	8030	2	1.940740741	36.08247423	2.935779817	M
500	20k	8030	1	1.940740741	36.08247423	2.935779817	M
501	21k	8030	2	1.940740741	36.08247423	2.935779817	M
502	22k	8030	3	1.940740741	36.08247423	2.935779817	M
503	23k	8030	1	1.940740741	36.08247423	2.935779817	M
504	24k	8030	1	1.940740741	36.08247423	2.935779817	M
505	25k	8030	3	1.940740741	36.08247423	2.935779817	M
506	26k	8030	1	1.940740741	36.08247423	2.935779817	M
507	27k	8030	1	1.940740741	36.08247423	2.935779817	M
508	28k	8030	1	1.940740741	36.08247423	2.935779817	M
509	29k	8030	1	1.940740741	36.08247423	2.935779817	M
510	30k	8030	1	1.940740741	36.08247423	2.935779817	M
511	1k	8040	1	1.943548387	33.57487923	2.79047619	M
512	2k	8040	2	1.943548387	33.57487923	2.79047619	M
513	3k	8040	2	1.943548387	33.57487923	2.79047619	M
514	4k	8040	1	1.943548387	33.57487923	2.79047619	M
515	5k	8040	1	1.943548387	33.57487923	2.79047619	M
516	6k	8040	1	1.943548387	33.57487923	2.79047619	M
517	7k	8040	1	1.943548387	33.57487923	2.79047619	M
518	8k	8040	1	1.943548387	33.57487923	2.79047619	M
519	9k	8040	2	1.943548387	33.57487923	2.79047619	M
520	10k	8040	1	1.943548387	33.57487923	2.79047619	M
521	11k	8040	1	1.943548387	33.57487923	2.79047619	M
522	12k	8040	2	1.943548387	33.57487923	2.79047619	M
523	13k	8040	1	1.943548387	33.57487923	2.79047619	M
524	14k	8040	3	1.943548387	33.57487923	2.79047619	M
525	15k	8040	2	1.943548387	33.57487923	2.79047619	M
526	16k	8040	1	1.943548387	33.57487923	2.79047619	M
527	17k	8040	1	1.943548387	33.57487923	2.79047619	M
528	18k	8040	1	1.943548387	33.57487923	2.79047619	M
529	19k	8040	3	1.943548387	33.57487923	2.79047619	M
530	20k	8040	3	1.943548387	33.57487923	2.79047619	M
531	21k	8040	3	1.943548387	33.57487923	2.79047619	M
532	22k	8040	2	1.943548387	33.57487923	2.79047619	M
533	23k	8040	1	1.943548387	33.57487923	2.79047619	M
534	24k	8040	1	1.943548387	33.57487923	2.79047619	M
535	25k	8040	3	1.943548387	33.57487923	2.79047619	M
536	26k	8040	1	1.943548387	33.57487923	2.79047619	M
537	27k	8040	1	1.943548387	33.57487923	2.79047619	M
538	28k	8040	1	1.943548387	33.57487923	2.79047619	M
539	29k	8040	1	1.943548387	33.57487923	2.79047619	M
540	30k	8040	1	1.943548387	33.57487923	2.79047619	M
541	1k	8050	3	1.854014599	39.65087282	2.504273504	M
542	2k	8050	2	1.854014599	39.65087282	2.504273504	M
543	3k	8050	2	1.854014599	39.65087282	2.504273504	M
544	4k	8050	2	1.854014599	39.65087282	2.504273504	M
545	5k	8050	1	1.854014599	39.65087282	2.504273504	M
546	6k	8050	1	1.854014599	39.65087282	2.504273504	M
547	7k	8050	1	1.854014599	39.65087282	2.504273504	M
548	8k	8050	1	1.854014599	39.65087282	2.504273504	M
549	9k	8050	1	1.854014599	39.65087282	2.504273504	M
550	10k	8050	1	1.854014599	39.65087282	2.504273504	M
551	11k	8050	2	1.854014599	39.65087282	2.504273504	M
552	12k	8050	3	1.854014599	39.65087282	2.504273504	M
553	13k	8050	1	1.854014599	39.65087282	2.504273504	M
554	14k	8050	3	1.854014599	39.65087282	2.504273504	M
555	15k	8050	1	1.854014599	39.65087282	2.504273504	M
556	16k	8050	2	1.854014599	39.65087282	2.504273504	M
557	17k	8050	1	1.854014599	39.65087282	2.504273504	M
558	18k	8050	1	1.854014599	39.65087282	2.504273504	M
559	19k	8050	3	1.854014599	39.65087282	2.504273504	M
560	20k	8050	1	1.854014599	39.65087282	2.504273504	M
561	21k	8050	2	1.854014599	39.65087282	2.504273504	M
562	22k	8050	2	1.854014599	39.65087282	2.504273504	M
563	23k	8050	1	1.854014599	39.65087282	2.504273504	M
564	24k	8050	1	1.854014599	39.65087282	2.504273504	M
565	25k	8050	2	1.854014599	39.65087282	2.504273504	M
566	26k	8050	1	1.854014599	39.65087282	2.504273504	M
567	27k	8050	1	1.854014599	39.65087282	2.504273504	M
568	28k	8050	1	1.854014599	39.65087282	2.504273504	M
569	29k	8050	1	1.854014599	39.65087282	2.504273504	M
570	30k	8050	1	1.854014599	39.65087282	2.504273504	M
571	1k	8060	2	1.874015748	52.36768802	2.93	M
572	2k	8060	3	1.874015748	52.36768802	2.93	M
573	3k	8060	2	1.874015748	52.36768802	2.93	M
574	4k	8060	5	1.874015748	52.36768802	2.93	M
575	5k	8060	4	1.874015748	52.36768802	2.93	M
576	6k	8060	2	1.874015748	52.36768802	2.93	M
577	7k	8060	2	1.874015748	52.36768802	2.93	M
578	8k	8060	2	1.874015748	52.36768802	2.93	M
579	9k	8060	4	1.874015748	52.36768802	2.93	M
580	10k	8060	1	1.874015748	52.36768802	2.93	M
581	11k	8060	4	1.874015748	52.36768802	2.93	M
582	12k	8060	4	1.874015748	52.36768802	2.93	M
583	13k	8060	3	1.874015748	52.36768802	2.93	M
584	14k	8060	6	1.874015748	52.36768802	2.93	M
585	15k	8060	2	1.874015748	52.36768802	2.93	M
586	16k	8060	6	1.874015748	52.36768802	2.93	M
587	17k	8060	3	1.874015748	52.36768802	2.93	M
588	18k	8060	1	1.874015748	52.36768802	2.93	M
589	19k	8060	4	1.874015748	52.36768802	2.93	M
590	20k	8060	1	1.874015748	52.36768802	2.93	M
591	21k	8060	5	1.874015748	52.36768802	2.93	M
592	22k	8060	5	1.874015748	52.36768802	2.93	M
593	23k	8060	2	1.874015748	52.36768802	2.93	M
594	24k	8060	3	1.874015748	52.36768802	2.93	M
595	25k	8060	5	1.874015748	52.36768802	2.93	M
596	26k	8060	2	1.874015748	52.36768802	2.93	M
597	27k	8060	1	1.874015748	52.36768802	2.93	M
598	28k	8060	1	1.874015748	52.36768802	2.93	M
599	29k	8060	2	1.874015748	52.36768802	2.93	M
600	30k	8060	2	1.874015748	52.36768802	2.93	M
601	1k	8070	1	1.818181818	41.22137405	2.666666667	M
602	2k	8070	2	1.818181818	41.22137405	2.666666667	M
603	3k	8070	3	1.818181818	41.22137405	2.666666667	M
604	4k	8070	3	1.818181818	41.22137405	2.666666667	M
605	5k	8070	1	1.818181818	41.22137405	2.666666667	M
606	6k	8070	3	1.818181818	41.22137405	2.666666667	M
607	7k	8070	1	1.818181818	41.22137405	2.666666667	M
608	8k	8070	3	1.818181818	41.22137405	2.666666667	M
609	9k	8070	2	1.818181818	41.22137405	2.666666667	M
610	10k	8070	1	1.818181818	41.22137405	2.666666667	M
611	11k	8070	2	1.818181818	41.22137405	2.666666667	M
612	12k	8070	4	1.818181818	41.22137405	2.666666667	M
613	13k	8070	1	1.818181818	41.22137405	2.666666667	M
614	14k	8070	4	1.818181818	41.22137405	2.666666667	M
615	15k	8070	2	1.818181818	41.22137405	2.666666667	M
616	16k	8070	4	1.818181818	41.22137405	2.666666667	M
617	17k	8070	1	1.818181818	41.22137405	2.666666667	M
618	18k	8070	2	1.818181818	41.22137405	2.666666667	M
619	19k	8070	3	1.818181818	41.22137405	2.666666667	M
620	20k	8070	1	1.818181818	41.22137405	2.666666667	M
621	21k	8070	3	1.818181818	41.22137405	2.666666667	M
622	22k	8070	3	1.818181818	41.22137405	2.666666667	M
623	23k	8070	1	1.818181818	41.22137405	2.666666667	M
624	24k	8070	2	1.818181818	41.22137405	2.666666667	M
625	25k	8070	3	1.818181818	41.22137405	2.666666667	M
626	26k	8070	1	1.818181818	41.22137405	2.666666667	M
627	27k	8070	2	1.818181818	41.22137405	2.666666667	M
628	28k	8070	1	1.818181818	41.22137405	2.666666667	M
629	29k	8070	1	1.818181818	41.22137405	2.666666667	M
630	30k	8070	2	1.818181818	41.22137405	2.666666667	M
631	1k	8080	1	2.031746032	43.07692308	2.813084112	M
632	2k	8080	3	2.031746032	43.07692308	2.813084112	M
633	3k	8080	1	2.031746032	43.07692308	2.813084112	M
634	4k	8080	1	2.031746032	43.07692308	2.813084112	M
635	5k	8080	1	2.031746032	43.07692308	2.813084112	M
636	6k	8080	1	2.031746032	43.07692308	2.813084112	M
637	7k	8080	1	2.031746032	43.07692308	2.813084112	M
638	8k	8080	1	2.031746032	43.07692308	2.813084112	M
639	9k	8080	1	2.031746032	43.07692308	2.813084112	M
640	10k	8080	1	2.031746032	43.07692308	2.813084112	M
641	11k	8080	1	2.031746032	43.07692308	2.813084112	M
642	12k	8080	2	2.031746032	43.07692308	2.813084112	M
643	13k	8080	1	2.031746032	43.07692308	2.813084112	M
644	14k	8080	2	2.031746032	43.07692308	2.813084112	M
645	15k	8080	1	2.031746032	43.07692308	2.813084112	M
646	16k	8080	5	2.031746032	43.07692308	2.813084112	M
647	17k	8080	1	2.031746032	43.07692308	2.813084112	M
648	18k	8080	1	2.031746032	43.07692308	2.813084112	M
649	19k	8080	1	2.031746032	43.07692308	2.813084112	M
650	20k	8080	1	2.031746032	43.07692308	2.813084112	M
651	21k	8080	1	2.031746032	43.07692308	2.813084112	M
652	22k	8080	2	2.031746032	43.07692308	2.813084112	M
653	23k	8080	1	2.031746032	43.07692308	2.813084112	M
654	24k	8080	1	2.031746032	43.07692308	2.813084112	M
655	25k	8080	2	2.031746032	43.07692308	2.813084112	M
656	26k	8080	1	2.031746032	43.07692308	2.813084112	M
657	27k	8080	1	2.031746032	43.07692308	2.813084112	M
658	28k	8080	1	2.031746032	43.07692308	2.813084112	M
659	29k	8080	1	2.031746032	43.07692308	2.813084112	M
660	30k	8080	1	2.031746032	43.07692308	2.813084112	M
661	1k	8090	1	1.941666667	29.3398533	2.978494624	M
662	2k	8090	3	1.941666667	29.3398533	2.978494624	M
663	3k	8090	4	1.941666667	29.3398533	2.978494624	M
664	4k	8090	3	1.941666667	29.3398533	2.978494624	M
665	5k	8090	1	1.941666667	29.3398533	2.978494624	M
666	6k	8090	2	1.941666667	29.3398533	2.978494624	M
667	7k	8090	2	1.941666667	29.3398533	2.978494624	M
668	8k	8090	3	1.941666667	29.3398533	2.978494624	M
669	9k	8090	3	1.941666667	29.3398533	2.978494624	M
670	10k	8090	2	1.941666667	29.3398533	2.978494624	M
671	11k	8090	3	1.941666667	29.3398533	2.978494624	M
672	12k	8090	3	1.941666667	29.3398533	2.978494624	M
673	13k	8090	1	1.941666667	29.3398533	2.978494624	M
674	14k	8090	5	1.941666667	29.3398533	2.978494624	M
675	15k	8090	3	1.941666667	29.3398533	2.978494624	M
676	16k	8090	5	1.941666667	29.3398533	2.978494624	M
677	17k	8090	2	1.941666667	29.3398533	2.978494624	M
678	18k	8090	4	1.941666667	29.3398533	2.978494624	M
679	19k	8090	3	1.941666667	29.3398533	2.978494624	M
680	20k	8090	1	1.941666667	29.3398533	2.978494624	M
681	21k	8090	4	1.941666667	29.3398533	2.978494624	M
682	22k	8090	4	1.941666667	29.3398533	2.978494624	M
683	23k	8090	1	1.941666667	29.3398533	2.978494624	M
684	24k	8090	3	1.941666667	29.3398533	2.978494624	M
685	25k	8090	3	1.941666667	29.3398533	2.978494624	M
686	26k	8090	1	1.941666667	29.3398533	2.978494624	M
687	27k	8090	3	1.941666667	29.3398533	2.978494624	M
688	28k	8090	1	1.941666667	29.3398533	2.978494624	M
689	29k	8090	1	1.941666667	29.3398533	2.978494624	M
690	30k	8090	1	1.941666667	29.3398533	2.978494624	M
691	1k	8100	1	1.935483871	37.37623762	2.836734694	M
692	2k	8100	1	1.935483871	37.37623762	2.836734694	M
693	3k	8100	2	1.935483871	37.37623762	2.836734694	M
694	4k	8100	2	1.935483871	37.37623762	2.836734694	M
695	5k	8100	2	1.935483871	37.37623762	2.836734694	M
696	6k	8100	1	1.935483871	37.37623762	2.836734694	M
697	7k	8100	1	1.935483871	37.37623762	2.836734694	M
698	8k	8100	1	1.935483871	37.37623762	2.836734694	M
699	9k	8100	1	1.935483871	37.37623762	2.836734694	M
700	10k	8100	1	1.935483871	37.37623762	2.836734694	M
701	11k	8100	1	1.935483871	37.37623762	2.836734694	M
702	12k	8100	4	1.935483871	37.37623762	2.836734694	M
703	13k	8100	1	1.935483871	37.37623762	2.836734694	M
704	14k	8100	3	1.935483871	37.37623762	2.836734694	M
705	15k	8100	2	1.935483871	37.37623762	2.836734694	M
706	16k	8100	1	1.935483871	37.37623762	2.836734694	M
707	17k	8100	2	1.935483871	37.37623762	2.836734694	M
708	18k	8100	3	1.935483871	37.37623762	2.836734694	M
709	19k	8100	2	1.935483871	37.37623762	2.836734694	M
710	20k	8100	1	1.935483871	37.37623762	2.836734694	M
711	21k	8100	1	1.935483871	37.37623762	2.836734694	M
712	22k	8100	3	1.935483871	37.37623762	2.836734694	M
713	23k	8100	1	1.935483871	37.37623762	2.836734694	M
714	24k	8100	3	1.935483871	37.37623762	2.836734694	M
715	25k	8100	2	1.935483871	37.37623762	2.836734694	M
716	26k	8100	1	1.935483871	37.37623762	2.836734694	M
717	27k	8100	1	1.935483871	37.37623762	2.836734694	M
718	28k	8100	1	1.935483871	37.37623762	2.836734694	M
719	29k	8100	1	1.935483871	37.37623762	2.836734694	M
720	30k	8100	1	1.935483871	37.37623762	2.836734694	M
721	1k	8110	2	1.985074627	40.38997214	2.754385965	M
722	2k	8110	1	1.985074627	40.38997214	2.754385965	M
723	3k	8110	2	1.985074627	40.38997214	2.754385965	M
724	4k	8110	2	1.985074627	40.38997214	2.754385965	M
725	5k	8110	2	1.985074627	40.38997214	2.754385965	M
726	6k	8110	1	1.985074627	40.38997214	2.754385965	M
727	7k	8110	1	1.985074627	40.38997214	2.754385965	M
728	8k	8110	1	1.985074627	40.38997214	2.754385965	M
729	9k	8110	1	1.985074627	40.38997214	2.754385965	M
730	10k	8110	1	1.985074627	40.38997214	2.754385965	M
731	11k	8110	1	1.985074627	40.38997214	2.754385965	M
732	12k	8110	2	1.985074627	40.38997214	2.754385965	M
733	13k	8110	1	1.985074627	40.38997214	2.754385965	M
734	14k	8110	2	1.985074627	40.38997214	2.754385965	M
735	15k	8110	2	1.985074627	40.38997214	2.754385965	M
736	16k	8110	1	1.985074627	40.38997214	2.754385965	M
737	17k	8110	1	1.985074627	40.38997214	2.754385965	M
738	18k	8110	1	1.985074627	40.38997214	2.754385965	M
739	19k	8110	2	1.985074627	40.38997214	2.754385965	M
740	20k	8110	1	1.985074627	40.38997214	2.754385965	M
741	21k	8110	1	1.985074627	40.38997214	2.754385965	M
742	22k	8110	3	1.985074627	40.38997214	2.754385965	M
743	23k	8110	1	1.985074627	40.38997214	2.754385965	M
744	24k	8110	1	1.985074627	40.38997214	2.754385965	M
745	25k	8110	2	1.985074627	40.38997214	2.754385965	M
746	26k	8110	1	1.985074627	40.38997214	2.754385965	M
747	27k	8110	1	1.985074627	40.38997214	2.754385965	M
748	28k	8110	1	1.985074627	40.38997214	2.754385965	M
749	29k	8110	1	1.985074627	40.38997214	2.754385965	M
750	30k	8110	1	1.985074627	40.38997214	2.754385965	M
751	1k	9010	5	1.850393701	32.34501348	2.844660194	M
752	2k	9010	2	1.850393701	32.34501348	2.844660194	M
753	3k	9010	2	1.850393701	32.34501348	2.844660194	M
754	4k	9010	2	1.850393701	32.34501348	2.844660194	M
755	5k	9010	1	1.850393701	32.34501348	2.844660194	M
756	6k	9010	1	1.850393701	32.34501348	2.844660194	M
757	7k	9010	1	1.850393701	32.34501348	2.844660194	M
758	8k	9010	1	1.850393701	32.34501348	2.844660194	M
759	9k	9010	1	1.850393701	32.34501348	2.844660194	M
760	10k	9010	1	1.850393701	32.34501348	2.844660194	M
761	11k	9010	1	1.850393701	32.34501348	2.844660194	M
762	12k	9010	4	1.850393701	32.34501348	2.844660194	M
763	13k	9010	1	1.850393701	32.34501348	2.844660194	M
764	14k	9010	4	1.850393701	32.34501348	2.844660194	M
765	15k	9010	1	1.850393701	32.34501348	2.844660194	M
766	16k	9010	4	1.850393701	32.34501348	2.844660194	M
767	17k	9010	1	1.850393701	32.34501348	2.844660194	M
768	18k	9010	3	1.850393701	32.34501348	2.844660194	M
769	19k	9010	3	1.850393701	32.34501348	2.844660194	M
770	20k	9010	1	1.850393701	32.34501348	2.844660194	M
771	21k	9010	2	1.850393701	32.34501348	2.844660194	M
772	22k	9010	2	1.850393701	32.34501348	2.844660194	M
773	23k	9010	1	1.850393701	32.34501348	2.844660194	M
774	24k	9010	2	1.850393701	32.34501348	2.844660194	M
775	25k	9010	3	1.850393701	32.34501348	2.844660194	M
776	26k	9010	1	1.850393701	32.34501348	2.844660194	M
777	27k	9010	1	1.850393701	32.34501348	2.844660194	M
778	28k	9010	1	1.850393701	32.34501348	2.844660194	M
779	29k	9010	1	1.850393701	32.34501348	2.844660194	M
780	30k	9010	1	1.850393701	32.34501348	2.844660194	M
781	1k	9012	1	2.05	20.38043478	2.626168224	M
782	2k	9012	1	2.05	20.38043478	2.626168224	M
783	3k	9012	2	2.05	20.38043478	2.626168224	M
784	4k	9012	2	2.05	20.38043478	2.626168224	M
785	5k	9012	1	2.05	20.38043478	2.626168224	M
786	6k	9012	2	2.05	20.38043478	2.626168224	M
787	7k	9012	1	2.05	20.38043478	2.626168224	M
788	8k	9012	1	2.05	20.38043478	2.626168224	M
789	9k	9012	1	2.05	20.38043478	2.626168224	M
790	10k	9012	1	2.05	20.38043478	2.626168224	M
791	11k	9012	1	2.05	20.38043478	2.626168224	M
792	12k	9012	1	2.05	20.38043478	2.626168224	M
793	13k	9012	1	2.05	20.38043478	2.626168224	M
794	14k	9012	2	2.05	20.38043478	2.626168224	M
795	15k	9012	1	2.05	20.38043478	2.626168224	M
796	16k	9012	1	2.05	20.38043478	2.626168224	M
797	17k	9012	1	2.05	20.38043478	2.626168224	M
798	18k	9012	1	2.05	20.38043478	2.626168224	M
799	19k	9012	2	2.05	20.38043478	2.626168224	M
800	20k	9012	1	2.05	20.38043478	2.626168224	M
801	21k	9012	1	2.05	20.38043478	2.626168224	M
802	22k	9012	3	2.05	20.38043478	2.626168224	M
803	23k	9012	1	2.05	20.38043478	2.626168224	M
804	24k	9012	1	2.05	20.38043478	2.626168224	M
805	25k	9012	2	2.05	20.38043478	2.626168224	M
806	26k	9012	1	2.05	20.38043478	2.626168224	M
807	27k	9012	1	2.05	20.38043478	2.626168224	M
808	28k	9012	1	2.05	20.38043478	2.626168224	M
809	29k	9012	1	2.05	20.38043478	2.626168224	M
810	30k	9012	1	2.05	20.38043478	2.626168224	M
811	1k	9013	5	1.8984375	39.34010152	2.716981132	M
812	2k	9013	4	1.8984375	39.34010152	2.716981132	M
813	3k	9013	4	1.8984375	39.34010152	2.716981132	M
814	4k	9013	5	1.8984375	39.34010152	2.716981132	M
815	5k	9013	4	1.8984375	39.34010152	2.716981132	M
816	6k	9013	3	1.8984375	39.34010152	2.716981132	M
817	7k	9013	2	1.8984375	39.34010152	2.716981132	M
818	8k	9013	3	1.8984375	39.34010152	2.716981132	M
819	9k	9013	5	1.8984375	39.34010152	2.716981132	M
820	10k	9013	2	1.8984375	39.34010152	2.716981132	M
821	11k	9013	5	1.8984375	39.34010152	2.716981132	M
822	12k	9013	5	1.8984375	39.34010152	2.716981132	M
823	13k	9013	2	1.8984375	39.34010152	2.716981132	M
824	14k	9013	5	1.8984375	39.34010152	2.716981132	M
825	15k	9013	3	1.8984375	39.34010152	2.716981132	M
826	16k	9013	6	1.8984375	39.34010152	2.716981132	M
827	17k	9013	3	1.8984375	39.34010152	2.716981132	M
828	18k	9013	4	1.8984375	39.34010152	2.716981132	M
829	19k	9013	6	1.8984375	39.34010152	2.716981132	M
830	20k	9013	3	1.8984375	39.34010152	2.716981132	M
831	21k	9013	4	1.8984375	39.34010152	2.716981132	M
832	22k	9013	4	1.8984375	39.34010152	2.716981132	M
833	23k	9013	1	1.8984375	39.34010152	2.716981132	M
834	24k	9013	5	1.8984375	39.34010152	2.716981132	M
835	25k	9013	4	1.8984375	39.34010152	2.716981132	M
836	26k	9013	3	1.8984375	39.34010152	2.716981132	M
837	27k	9013	2	1.8984375	39.34010152	2.716981132	M
838	28k	9013	2	1.8984375	39.34010152	2.716981132	M
839	29k	9013	2	1.8984375	39.34010152	2.716981132	M
840	30k	9013	4	1.8984375	39.34010152	2.716981132	M
841	1k	9020	5	1.780487805	37.11340206	3.141176471	M
842	2k	9020	2	1.780487805	37.11340206	3.141176471	M
843	3k	9020	4	1.780487805	37.11340206	3.141176471	M
844	4k	9020	2	1.780487805	37.11340206	3.141176471	M
845	5k	9020	3	1.780487805	37.11340206	3.141176471	M
846	6k	9020	2	1.780487805	37.11340206	3.141176471	M
847	7k	9020	2	1.780487805	37.11340206	3.141176471	M
848	8k	9020	2	1.780487805	37.11340206	3.141176471	M
849	9k	9020	1	1.780487805	37.11340206	3.141176471	M
850	10k	9020	1	1.780487805	37.11340206	3.141176471	M
851	11k	9020	1	1.780487805	37.11340206	3.141176471	M
852	12k	9020	2	1.780487805	37.11340206	3.141176471	M
853	13k	9020	2	1.780487805	37.11340206	3.141176471	M
854	14k	9020	4	1.780487805	37.11340206	3.141176471	M
855	15k	9020	1	1.780487805	37.11340206	3.141176471	M
856	16k	9020	2	1.780487805	37.11340206	3.141176471	M
857	17k	9020	4	1.780487805	37.11340206	3.141176471	M
858	18k	9020	1	1.780487805	37.11340206	3.141176471	M
859	19k	9020	5	1.780487805	37.11340206	3.141176471	M
860	20k	9020	2	1.780487805	37.11340206	3.141176471	M
861	21k	9020	4	1.780487805	37.11340206	3.141176471	M
862	22k	9020	4	1.780487805	37.11340206	3.141176471	M
863	23k	9020	1	1.780487805	37.11340206	3.141176471	M
864	24k	9020	3	1.780487805	37.11340206	3.141176471	M
865	25k	9020	4	1.780487805	37.11340206	3.141176471	M
866	26k	9020	1	1.780487805	37.11340206	3.141176471	M
867	27k	9020	2	1.780487805	37.11340206	3.141176471	M
868	28k	9020	1	1.780487805	37.11340206	3.141176471	M
869	29k	9020	1	1.780487805	37.11340206	3.141176471	M
870	30k	9020	1	1.780487805	37.11340206	3.141176471	M
871	1k	9022	4	1.851851852	35.01259446	2.463414634	M
872	2k	9022	2	1.851851852	35.01259446	2.463414634	M
873	3k	9022	2	1.851851852	35.01259446	2.463414634	M
874	4k	9022	2	1.851851852	35.01259446	2.463414634	M
875	5k	9022	1	1.851851852	35.01259446	2.463414634	M
876	6k	9022	1	1.851851852	35.01259446	2.463414634	M
877	7k	9022	1	1.851851852	35.01259446	2.463414634	M
878	8k	9022	1	1.851851852	35.01259446	2.463414634	M
879	9k	9022	2	1.851851852	35.01259446	2.463414634	M
880	10k	9022	2	1.851851852	35.01259446	2.463414634	M
881	11k	9022	1	1.851851852	35.01259446	2.463414634	M
882	12k	9022	1	1.851851852	35.01259446	2.463414634	M
883	13k	9022	2	1.851851852	35.01259446	2.463414634	M
884	14k	9022	3	1.851851852	35.01259446	2.463414634	M
885	15k	9022	2	1.851851852	35.01259446	2.463414634	M
886	16k	9022	1	1.851851852	35.01259446	2.463414634	M
887	17k	9022	1	1.851851852	35.01259446	2.463414634	M
888	18k	9022	3	1.851851852	35.01259446	2.463414634	M
889	19k	9022	3	1.851851852	35.01259446	2.463414634	M
890	20k	9022	1	1.851851852	35.01259446	2.463414634	M
891	21k	9022	2	1.851851852	35.01259446	2.463414634	M
892	22k	9022	3	1.851851852	35.01259446	2.463414634	M
893	23k	9022	1	1.851851852	35.01259446	2.463414634	M
894	24k	9022	1	1.851851852	35.01259446	2.463414634	M
895	25k	9022	3	1.851851852	35.01259446	2.463414634	M
896	26k	9022	1	1.851851852	35.01259446	2.463414634	M
897	27k	9022	1	1.851851852	35.01259446	2.463414634	M
898	28k	9022	1	1.851851852	35.01259446	2.463414634	M
899	29k	9022	1	1.851851852	35.01259446	2.463414634	M
900	30k	9022	2	1.851851852	35.01259446	2.463414634	M
901	1k	9023	2	1.679389313	43.86920981	3.068181818	M
902	2k	9023	2	1.679389313	43.86920981	3.068181818	M
903	3k	9023	2	1.679389313	43.86920981	3.068181818	M
904	4k	9023	1	1.679389313	43.86920981	3.068181818	M
905	5k	9023	2	1.679389313	43.86920981	3.068181818	M
906	6k	9023	1	1.679389313	43.86920981	3.068181818	M
907	7k	9023	1	1.679389313	43.86920981	3.068181818	M
908	8k	9023	1	1.679389313	43.86920981	3.068181818	M
909	9k	9023	2	1.679389313	43.86920981	3.068181818	M
910	10k	9023	3	1.679389313	43.86920981	3.068181818	M
911	11k	9023	1	1.679389313	43.86920981	3.068181818	M
912	12k	9023	1	1.679389313	43.86920981	3.068181818	M
913	13k	9023	1	1.679389313	43.86920981	3.068181818	M
914	14k	9023	3	1.679389313	43.86920981	3.068181818	M
915	15k	9023	1	1.679389313	43.86920981	3.068181818	M
916	16k	9023	1	1.679389313	43.86920981	3.068181818	M
917	17k	9023	1	1.679389313	43.86920981	3.068181818	M
918	18k	9023	1	1.679389313	43.86920981	3.068181818	M
919	19k	9023	2	1.679389313	43.86920981	3.068181818	M
920	20k	9023	1	1.679389313	43.86920981	3.068181818	M
921	21k	9023	2	1.679389313	43.86920981	3.068181818	M
922	22k	9023	2	1.679389313	43.86920981	3.068181818	M
923	23k	9023	1	1.679389313	43.86920981	3.068181818	M
924	24k	9023	1	1.679389313	43.86920981	3.068181818	M
925	25k	9023	2	1.679389313	43.86920981	3.068181818	M
926	26k	9023	1	1.679389313	43.86920981	3.068181818	M
927	27k	9023	1	1.679389313	43.86920981	3.068181818	M
928	28k	9023	1	1.679389313	43.86920981	3.068181818	M
929	29k	9023	1	1.679389313	43.86920981	3.068181818	M
930	30k	9023	1	1.679389313	43.86920981	3.068181818	M
931	1k	9030	5	1.948529412	25.37688442	2.491803279	M
932	2k	9030	1	1.948529412	25.37688442	2.491803279	M
933	3k	9030	2	1.948529412	25.37688442	2.491803279	M
934	4k	9030	3	1.948529412	25.37688442	2.491803279	M
935	5k	9030	2	1.948529412	25.37688442	2.491803279	M
936	6k	9030	1	1.948529412	25.37688442	2.491803279	M
937	7k	9030	1	1.948529412	25.37688442	2.491803279	M
938	8k	9030	2	1.948529412	25.37688442	2.491803279	M
939	9k	9030	2	1.948529412	25.37688442	2.491803279	M
940	10k	9030	1	1.948529412	25.37688442	2.491803279	M
941	11k	9030	2	1.948529412	25.37688442	2.491803279	M
942	12k	9030	4	1.948529412	25.37688442	2.491803279	M
943	13k	9030	3	1.948529412	25.37688442	2.491803279	M
944	14k	9030	4	1.948529412	25.37688442	2.491803279	M
945	15k	9030	1	1.948529412	25.37688442	2.491803279	M
946	16k	9030	1	1.948529412	25.37688442	2.491803279	M
947	17k	9030	2	1.948529412	25.37688442	2.491803279	M
948	18k	9030	2	1.948529412	25.37688442	2.491803279	M
949	19k	9030	2	1.948529412	25.37688442	2.491803279	M
950	20k	9030	1	1.948529412	25.37688442	2.491803279	M
951	21k	9030	3	1.948529412	25.37688442	2.491803279	M
952	22k	9030	2	1.948529412	25.37688442	2.491803279	M
953	23k	9030	1	1.948529412	25.37688442	2.491803279	M
954	24k	9030	2	1.948529412	25.37688442	2.491803279	M
955	25k	9030	3	1.948529412	25.37688442	2.491803279	M
956	26k	9030	1	1.948529412	25.37688442	2.491803279	M
957	27k	9030	1	1.948529412	25.37688442	2.491803279	M
958	28k	9030	1	1.948529412	25.37688442	2.491803279	M
959	29k	9030	1	1.948529412	25.37688442	2.491803279	M
960	30k	9030	2	1.948529412	25.37688442	2.491803279	M
961	1k	9032	1	1.975609756	26.20192308	3.172043011	M
962	2k	9032	2	1.975609756	26.20192308	3.172043011	M
963	3k	9032	2	1.975609756	26.20192308	3.172043011	M
964	4k	9032	3	1.975609756	26.20192308	3.172043011	M
965	5k	9032	1	1.975609756	26.20192308	3.172043011	M
966	6k	9032	1	1.975609756	26.20192308	3.172043011	M
967	7k	9032	1	1.975609756	26.20192308	3.172043011	M
968	8k	9032	1	1.975609756	26.20192308	3.172043011	M
969	9k	9032	2	1.975609756	26.20192308	3.172043011	M
970	10k	9032	1	1.975609756	26.20192308	3.172043011	M
971	11k	9032	1	1.975609756	26.20192308	3.172043011	M
972	12k	9032	2	1.975609756	26.20192308	3.172043011	M
973	13k	9032	1	1.975609756	26.20192308	3.172043011	M
974	14k	9032	3	1.975609756	26.20192308	3.172043011	M
975	15k	9032	2	1.975609756	26.20192308	3.172043011	M
976	16k	9032	1	1.975609756	26.20192308	3.172043011	M
977	17k	9032	1	1.975609756	26.20192308	3.172043011	M
978	18k	9032	1	1.975609756	26.20192308	3.172043011	M
979	19k	9032	3	1.975609756	26.20192308	3.172043011	M
980	20k	9032	1	1.975609756	26.20192308	3.172043011	M
981	21k	9032	2	1.975609756	26.20192308	3.172043011	M
982	22k	9032	3	1.975609756	26.20192308	3.172043011	M
983	23k	9032	1	1.975609756	26.20192308	3.172043011	M
984	24k	9032	1	1.975609756	26.20192308	3.172043011	M
985	25k	9032	4	1.975609756	26.20192308	3.172043011	M
986	26k	9032	1	1.975609756	26.20192308	3.172043011	M
987	27k	9032	1	1.975609756	26.20192308	3.172043011	M
988	28k	9032	1	1.975609756	26.20192308	3.172043011	M
989	29k	9032	1	1.975609756	26.20192308	3.172043011	M
990	30k	9032	1	1.975609756	26.20192308	3.172043011	M
991	1k	9033	4	1.814814815	39.68668407	2.7	M
992	2k	9033	2	1.814814815	39.68668407	2.7	M
993	3k	9033	2	1.814814815	39.68668407	2.7	M
994	4k	9033	2	1.814814815	39.68668407	2.7	M
995	5k	9033	3	1.814814815	39.68668407	2.7	M
996	6k	9033	1	1.814814815	39.68668407	2.7	M
997	7k	9033	1	1.814814815	39.68668407	2.7	M
998	8k	9033	1	1.814814815	39.68668407	2.7	M
999	9k	9033	3	1.814814815	39.68668407	2.7	M
1000	10k	9033	1	1.814814815	39.68668407	2.7	M
1001	11k	9033	2	1.814814815	39.68668407	2.7	M
1002	12k	9033	2	1.814814815	39.68668407	2.7	M
1003	13k	9033	1	1.814814815	39.68668407	2.7	M
1004	14k	9033	4	1.814814815	39.68668407	2.7	M
1005	15k	9033	2	1.814814815	39.68668407	2.7	M
1006	16k	9033	3	1.814814815	39.68668407	2.7	M
1007	17k	9033	1	1.814814815	39.68668407	2.7	M
1008	18k	9033	1	1.814814815	39.68668407	2.7	M
1009	19k	9033	3	1.814814815	39.68668407	2.7	M
1010	20k	9033	1	1.814814815	39.68668407	2.7	M
1011	21k	9033	3	1.814814815	39.68668407	2.7	M
1012	22k	9033	2	1.814814815	39.68668407	2.7	M
1013	23k	9033	1	1.814814815	39.68668407	2.7	M
1014	24k	9033	1	1.814814815	39.68668407	2.7	M
1015	25k	9033	2	1.814814815	39.68668407	2.7	M
1016	26k	9033	1	1.814814815	39.68668407	2.7	M
1017	27k	9033	1	1.814814815	39.68668407	2.7	M
1018	28k	9033	1	1.814814815	39.68668407	2.7	M
1019	29k	9033	1	1.814814815	39.68668407	2.7	M
1020	30k	9033	1	1.814814815	39.68668407	2.7	M
1021	1k	9040	2	1.904761905	40.30612245	2.780952381	M
1022	2k	9040	2	1.904761905	40.30612245	2.780952381	M
1023	3k	9040	1	1.904761905	40.30612245	2.780952381	M
1024	4k	9040	1	1.904761905	40.30612245	2.780952381	M
1025	5k	9040	2	1.904761905	40.30612245	2.780952381	M
1026	6k	9040	1	1.904761905	40.30612245	2.780952381	M
1027	7k	9040	1	1.904761905	40.30612245	2.780952381	M
1028	8k	9040	2	1.904761905	40.30612245	2.780952381	M
1029	9k	9040	2	1.904761905	40.30612245	2.780952381	M
1030	10k	9040	2	1.904761905	40.30612245	2.780952381	M
1031	11k	9040	1	1.904761905	40.30612245	2.780952381	M
1032	12k	9040	1	1.904761905	40.30612245	2.780952381	M
1033	13k	9040	1	1.904761905	40.30612245	2.780952381	M
1034	14k	9040	2	1.904761905	40.30612245	2.780952381	M
1035	15k	9040	1	1.904761905	40.30612245	2.780952381	M
1036	16k	9040	4	1.904761905	40.30612245	2.780952381	M
1037	17k	9040	1	1.904761905	40.30612245	2.780952381	M
1038	18k	9040	1	1.904761905	40.30612245	2.780952381	M
1039	19k	9040	1	1.904761905	40.30612245	2.780952381	M
1040	20k	9040	1	1.904761905	40.30612245	2.780952381	M
1041	21k	9040	2	1.904761905	40.30612245	2.780952381	M
1042	22k	9040	2	1.904761905	40.30612245	2.780952381	M
1043	23k	9040	1	1.904761905	40.30612245	2.780952381	M
1044	24k	9040	1	1.904761905	40.30612245	2.780952381	M
1045	25k	9040	2	1.904761905	40.30612245	2.780952381	M
1046	26k	9040	1	1.904761905	40.30612245	2.780952381	M
1047	27k	9040	1	1.904761905	40.30612245	2.780952381	M
1048	28k	9040	1	1.904761905	40.30612245	2.780952381	M
1049	29k	9040	1	1.904761905	40.30612245	2.780952381	M
1050	30k	9040	1	1.904761905	40.30612245	2.780952381	M
1051	1k	9042	5	1.856060606	28.77492877	2.97979798	M
1052	2k	9042	2	1.856060606	28.77492877	2.97979798	M
1053	3k	9042	2	1.856060606	28.77492877	2.97979798	M
1054	4k	9042	1	1.856060606	28.77492877	2.97979798	M
1055	5k	9042	1	1.856060606	28.77492877	2.97979798	M
1056	6k	9042	1	1.856060606	28.77492877	2.97979798	M
1057	7k	9042	1	1.856060606	28.77492877	2.97979798	M
1058	8k	9042	1	1.856060606	28.77492877	2.97979798	M
1059	9k	9042	1	1.856060606	28.77492877	2.97979798	M
1060	10k	9042	1	1.856060606	28.77492877	2.97979798	M
1061	11k	9042	1	1.856060606	28.77492877	2.97979798	M
1062	12k	9042	1	1.856060606	28.77492877	2.97979798	M
1063	13k	9042	1	1.856060606	28.77492877	2.97979798	M
1064	14k	9042	2	1.856060606	28.77492877	2.97979798	M
1065	15k	9042	2	1.856060606	28.77492877	2.97979798	M
1066	16k	9042	1	1.856060606	28.77492877	2.97979798	M
1067	17k	9042	1	1.856060606	28.77492877	2.97979798	M
1068	18k	9042	1	1.856060606	28.77492877	2.97979798	M
1069	19k	9042	2	1.856060606	28.77492877	2.97979798	M
1070	20k	9042	1	1.856060606	28.77492877	2.97979798	M
1071	21k	9042	1	1.856060606	28.77492877	2.97979798	M
1072	22k	9042	2	1.856060606	28.77492877	2.97979798	M
1073	23k	9042	1	1.856060606	28.77492877	2.97979798	M
1074	24k	9042	1	1.856060606	28.77492877	2.97979798	M
1075	25k	9042	3	1.856060606	28.77492877	2.97979798	M
1076	26k	9042	1	1.856060606	28.77492877	2.97979798	M
1077	27k	9042	1	1.856060606	28.77492877	2.97979798	M
1078	28k	9042	1	1.856060606	28.77492877	2.97979798	M
1079	29k	9042	1	1.856060606	28.77492877	2.97979798	M
1080	30k	9042	1	1.856060606	28.77492877	2.97979798	M
1081	1k	9043	5	1.976923077	17.1990172	2.932692308	M
1082	2k	9043	2	1.976923077	17.1990172	2.932692308	M
1083	3k	9043	2	1.976923077	17.1990172	2.932692308	M
1084	4k	9043	3	1.976923077	17.1990172	2.932692308	M
1085	5k	9043	1	1.976923077	17.1990172	2.932692308	M
1086	6k	9043	1	1.976923077	17.1990172	2.932692308	M
1087	7k	9043	1	1.976923077	17.1990172	2.932692308	M
1088	8k	9043	1	1.976923077	17.1990172	2.932692308	M
1089	9k	9043	1	1.976923077	17.1990172	2.932692308	M
1090	10k	9043	1	1.976923077	17.1990172	2.932692308	M
1091	11k	9043	2	1.976923077	17.1990172	2.932692308	M
1092	12k	9043	4	1.976923077	17.1990172	2.932692308	M
1093	13k	9043	1	1.976923077	17.1990172	2.932692308	M
1094	14k	9043	3	1.976923077	17.1990172	2.932692308	M
1095	15k	9043	3	1.976923077	17.1990172	2.932692308	M
1096	16k	9043	1	1.976923077	17.1990172	2.932692308	M
1097	17k	9043	1	1.976923077	17.1990172	2.932692308	M
1098	18k	9043	1	1.976923077	17.1990172	2.932692308	M
1099	19k	9043	2	1.976923077	17.1990172	2.932692308	M
1100	20k	9043	2	1.976923077	17.1990172	2.932692308	M
1101	21k	9043	2	1.976923077	17.1990172	2.932692308	M
1102	22k	9043	2	1.976923077	17.1990172	2.932692308	M
1103	23k	9043	1	1.976923077	17.1990172	2.932692308	M
1104	24k	9043	1	1.976923077	17.1990172	2.932692308	M
1105	25k	9043	2	1.976923077	17.1990172	2.932692308	M
1106	26k	9043	1	1.976923077	17.1990172	2.932692308	M
1107	27k	9043	1	1.976923077	17.1990172	2.932692308	M
1108	28k	9043	1	1.976923077	17.1990172	2.932692308	M
1109	29k	9043	1	1.976923077	17.1990172	2.932692308	M
1110	30k	9043	1	1.976923077	17.1990172	2.932692308	M
1111	1k	9050	4	1.858267717	51.76767677	2.78	M
1112	2k	9050	2	1.858267717	51.76767677	2.78	M
1113	3k	9050	3	1.858267717	51.76767677	2.78	M
1114	4k	9050	1	1.858267717	51.76767677	2.78	M
1115	5k	9050	3	1.858267717	51.76767677	2.78	M
1116	6k	9050	1	1.858267717	51.76767677	2.78	M
1117	7k	9050	2	1.858267717	51.76767677	2.78	M
1118	8k	9050	1	1.858267717	51.76767677	2.78	M
1119	9k	9050	2	1.858267717	51.76767677	2.78	M
1120	10k	9050	1	1.858267717	51.76767677	2.78	M
1121	11k	9050	1	1.858267717	51.76767677	2.78	M
1122	12k	9050	3	1.858267717	51.76767677	2.78	M
1123	13k	9050	3	1.858267717	51.76767677	2.78	M
1124	14k	9050	5	1.858267717	51.76767677	2.78	M
1125	15k	9050	1	1.858267717	51.76767677	2.78	M
1126	16k	9050	2	1.858267717	51.76767677	2.78	M
1127	17k	9050	3	1.858267717	51.76767677	2.78	M
1128	18k	9050	1	1.858267717	51.76767677	2.78	M
1129	19k	9050	3	1.858267717	51.76767677	2.78	M
1130	20k	9050	2	1.858267717	51.76767677	2.78	M
1131	21k	9050	3	1.858267717	51.76767677	2.78	M
1132	22k	9050	4	1.858267717	51.76767677	2.78	M
1133	23k	9050	1	1.858267717	51.76767677	2.78	M
1134	24k	9050	2	1.858267717	51.76767677	2.78	M
1135	25k	9050	2	1.858267717	51.76767677	2.78	M
1136	26k	9050	1	1.858267717	51.76767677	2.78	M
1137	27k	9050	1	1.858267717	51.76767677	2.78	M
1138	28k	9050	1	1.858267717	51.76767677	2.78	M
1139	29k	9050	1	1.858267717	51.76767677	2.78	M
1140	30k	9050	2	1.858267717	51.76767677	2.78	M
1141	1k	9052	5	2.023809524	26.61498708	2.926605505	M
1142	2k	9052	2	2.023809524	26.61498708	2.926605505	M
1143	3k	9052	4	2.023809524	26.61498708	2.926605505	M
1144	4k	9052	5	2.023809524	26.61498708	2.926605505	M
1145	5k	9052	5	2.023809524	26.61498708	2.926605505	M
1146	6k	9052	2	2.023809524	26.61498708	2.926605505	M
1147	7k	9052	1	2.023809524	26.61498708	2.926605505	M
1148	8k	9052	2	2.023809524	26.61498708	2.926605505	M
1149	9k	9052	3	2.023809524	26.61498708	2.926605505	M
1150	10k	9052	2	2.023809524	26.61498708	2.926605505	M
1151	11k	9052	3	2.023809524	26.61498708	2.926605505	M
1152	12k	9052	3	2.023809524	26.61498708	2.926605505	M
1153	13k	9052	5	2.023809524	26.61498708	2.926605505	M
1154	14k	9052	5	2.023809524	26.61498708	2.926605505	M
1155	15k	9052	1	2.023809524	26.61498708	2.926605505	M
1156	16k	9052	7	2.023809524	26.61498708	2.926605505	M
1157	17k	9052	4	2.023809524	26.61498708	2.926605505	M
1158	18k	9052	3	2.023809524	26.61498708	2.926605505	M
1159	19k	9052	7	2.023809524	26.61498708	2.926605505	M
1160	20k	9052	1	2.023809524	26.61498708	2.926605505	M
1161	21k	9052	5	2.023809524	26.61498708	2.926605505	M
1162	22k	9052	4	2.023809524	26.61498708	2.926605505	M
1163	23k	9052	1	2.023809524	26.61498708	2.926605505	M
1164	24k	9052	3	2.023809524	26.61498708	2.926605505	M
1165	25k	9052	4	2.023809524	26.61498708	2.926605505	M
1166	26k	9052	2	2.023809524	26.61498708	2.926605505	M
1167	27k	9052	2	2.023809524	26.61498708	2.926605505	M
1168	28k	9052	2	2.023809524	26.61498708	2.926605505	M
1169	29k	9052	3	2.023809524	26.61498708	2.926605505	M
1170	30k	9052	1	2.023809524	26.61498708	2.926605505	M
1171	1k	9053	4	1.9296875	42.5974026	2.666666667	M
1172	2k	9053	2	1.9296875	42.5974026	2.666666667	M
1173	3k	9053	3	1.9296875	42.5974026	2.666666667	M
1174	4k	9053	4	1.9296875	42.5974026	2.666666667	M
1175	5k	9053	5	1.9296875	42.5974026	2.666666667	M
1176	6k	9053	2	1.9296875	42.5974026	2.666666667	M
1177	7k	9053	1	1.9296875	42.5974026	2.666666667	M
1178	8k	9053	2	1.9296875	42.5974026	2.666666667	M
1179	9k	9053	2	1.9296875	42.5974026	2.666666667	M
1180	10k	9053	3	1.9296875	42.5974026	2.666666667	M
1181	11k	9053	4	1.9296875	42.5974026	2.666666667	M
1182	12k	9053	4	1.9296875	42.5974026	2.666666667	M
1183	13k	9053	1	1.9296875	42.5974026	2.666666667	M
1184	14k	9053	6	1.9296875	42.5974026	2.666666667	M
1185	15k	9053	3	1.9296875	42.5974026	2.666666667	M
1186	16k	9053	5	1.9296875	42.5974026	2.666666667	M
1187	17k	9053	3	1.9296875	42.5974026	2.666666667	M
1188	18k	9053	2	1.9296875	42.5974026	2.666666667	M
1189	19k	9053	4	1.9296875	42.5974026	2.666666667	M
1190	20k	9053	1	1.9296875	42.5974026	2.666666667	M
1191	21k	9053	3	1.9296875	42.5974026	2.666666667	M
1192	22k	9053	4	1.9296875	42.5974026	2.666666667	M
1193	23k	9053	1	1.9296875	42.5974026	2.666666667	M
1194	24k	9053	3	1.9296875	42.5974026	2.666666667	M
1195	25k	9053	4	1.9296875	42.5974026	2.666666667	M
1196	26k	9053	1	1.9296875	42.5974026	2.666666667	M
1197	27k	9053	1	1.9296875	42.5974026	2.666666667	M
1198	28k	9053	1	1.9296875	42.5974026	2.666666667	M
1199	29k	9053	1	1.9296875	42.5974026	2.666666667	M
1200	30k	9053	3	1.9296875	42.5974026	2.666666667	M
1201	1k	9060	5	2	33.5106383	3.119565217	M
1202	2k	9060	2	2	33.5106383	3.119565217	M
1203	3k	9060	2	2	33.5106383	3.119565217	M
1204	4k	9060	1	2	33.5106383	3.119565217	M
1205	5k	9060	3	2	33.5106383	3.119565217	M
1206	6k	9060	1	2	33.5106383	3.119565217	M
1207	7k	9060	1	2	33.5106383	3.119565217	M
1208	8k	9060	3	2	33.5106383	3.119565217	M
1209	9k	9060	3	2	33.5106383	3.119565217	M
1210	10k	9060	1	2	33.5106383	3.119565217	M
1211	11k	9060	2	2	33.5106383	3.119565217	M
1212	12k	9060	4	2	33.5106383	3.119565217	M
1213	13k	9060	3	2	33.5106383	3.119565217	M
1214	14k	9060	4	2	33.5106383	3.119565217	M
1215	15k	9060	4	2	33.5106383	3.119565217	M
1216	16k	9060	4	2	33.5106383	3.119565217	M
1217	17k	9060	3	2	33.5106383	3.119565217	M
1218	18k	9060	1	2	33.5106383	3.119565217	M
1219	19k	9060	4	2	33.5106383	3.119565217	M
1220	20k	9060	5	2	33.5106383	3.119565217	M
1221	21k	9060	3	2	33.5106383	3.119565217	M
1222	22k	9060	2	2	33.5106383	3.119565217	M
1223	23k	9060	1	2	33.5106383	3.119565217	M
1224	24k	9060	4	2	33.5106383	3.119565217	M
1225	25k	9060	3	2	33.5106383	3.119565217	M
1226	26k	9060	1	2	33.5106383	3.119565217	M
1227	27k	9060	1	2	33.5106383	3.119565217	M
1228	28k	9060	1	2	33.5106383	3.119565217	M
1229	29k	9060	1	2	33.5106383	3.119565217	M
1230	30k	9060	1	2	33.5106383	3.119565217	M
1231	1k	9062	5	1.865546218	18.8172043	2.755102041	M
1232	2k	9062	2	1.865546218	18.8172043	2.755102041	M
1233	3k	9062	2	1.865546218	18.8172043	2.755102041	M
1234	4k	9062	3	1.865546218	18.8172043	2.755102041	M
1235	5k	9062	1	1.865546218	18.8172043	2.755102041	M
1236	6k	9062	1	1.865546218	18.8172043	2.755102041	M
1237	7k	9062	1	1.865546218	18.8172043	2.755102041	M
1238	8k	9062	2	1.865546218	18.8172043	2.755102041	M
1239	9k	9062	3	1.865546218	18.8172043	2.755102041	M
1240	10k	9062	1	1.865546218	18.8172043	2.755102041	M
1241	11k	9062	2	1.865546218	18.8172043	2.755102041	M
1242	12k	9062	5	1.865546218	18.8172043	2.755102041	M
1243	13k	9062	2	1.865546218	18.8172043	2.755102041	M
1244	14k	9062	3	1.865546218	18.8172043	2.755102041	M
1245	15k	9062	1	1.865546218	18.8172043	2.755102041	M
1246	16k	9062	4	1.865546218	18.8172043	2.755102041	M
1247	17k	9062	2	1.865546218	18.8172043	2.755102041	M
1248	18k	9062	2	1.865546218	18.8172043	2.755102041	M
1249	19k	9062	3	1.865546218	18.8172043	2.755102041	M
1250	20k	9062	3	1.865546218	18.8172043	2.755102041	M
1251	21k	9062	4	1.865546218	18.8172043	2.755102041	M
1252	22k	9062	2	1.865546218	18.8172043	2.755102041	M
1253	23k	9062	1	1.865546218	18.8172043	2.755102041	M
1254	24k	9062	3	1.865546218	18.8172043	2.755102041	M
1255	25k	9062	2	1.865546218	18.8172043	2.755102041	M
1256	26k	9062	1	1.865546218	18.8172043	2.755102041	M
1257	27k	9062	2	1.865546218	18.8172043	2.755102041	M
1258	28k	9062	1	1.865546218	18.8172043	2.755102041	M
1259	29k	9062	1	1.865546218	18.8172043	2.755102041	M
1260	30k	9062	2	1.865546218	18.8172043	2.755102041	M
1261	1k	9063	5	1.877697842	25.81521739	2.873873874	M
1262	2k	9063	5	1.877697842	25.81521739	2.873873874	M
1263	3k	9063	2	1.877697842	25.81521739	2.873873874	M
1264	4k	9063	4	1.877697842	25.81521739	2.873873874	M
1265	5k	9063	5	1.877697842	25.81521739	2.873873874	M
1266	6k	9063	5	1.877697842	25.81521739	2.873873874	M
1267	7k	9063	1	1.877697842	25.81521739	2.873873874	M
1268	8k	9063	2	1.877697842	25.81521739	2.873873874	M
1269	9k	9063	3	1.877697842	25.81521739	2.873873874	M
1270	10k	9063	2	1.877697842	25.81521739	2.873873874	M
1271	11k	9063	4	1.877697842	25.81521739	2.873873874	M
1272	12k	9063	3	1.877697842	25.81521739	2.873873874	M
1273	13k	9063	4	1.877697842	25.81521739	2.873873874	M
1274	14k	9063	4	1.877697842	25.81521739	2.873873874	M
1275	15k	9063	3	1.877697842	25.81521739	2.873873874	M
1276	16k	9063	3	1.877697842	25.81521739	2.873873874	M
1277	17k	9063	2	1.877697842	25.81521739	2.873873874	M
1278	18k	9063	3	1.877697842	25.81521739	2.873873874	M
1279	19k	9063	4	1.877697842	25.81521739	2.873873874	M
1280	20k	9063	2	1.877697842	25.81521739	2.873873874	M
1281	21k	9063	4	1.877697842	25.81521739	2.873873874	M
1282	22k	9063	3	1.877697842	25.81521739	2.873873874	M
1283	23k	9063	2	1.877697842	25.81521739	2.873873874	M
1284	24k	9063	3	1.877697842	25.81521739	2.873873874	M
1285	25k	9063	4	1.877697842	25.81521739	2.873873874	M
1286	26k	9063	1	1.877697842	25.81521739	2.873873874	M
1287	27k	9063	2	1.877697842	25.81521739	2.873873874	M
1288	28k	9063	1	1.877697842	25.81521739	2.873873874	M
1289	29k	9063	1	1.877697842	25.81521739	2.873873874	M
1290	30k	9063	2	1.877697842	25.81521739	2.873873874	M
1291	1k	9070	1	1.856	41.49484536	3.188888889	M
1292	2k	9070	1	1.856	41.49484536	3.188888889	M
1293	3k	9070	2	1.856	41.49484536	3.188888889	M
1294	4k	9070	1	1.856	41.49484536	3.188888889	M
1295	5k	9070	1	1.856	41.49484536	3.188888889	M
1296	6k	9070	1	1.856	41.49484536	3.188888889	M
1297	7k	9070	1	1.856	41.49484536	3.188888889	M
1298	8k	9070	1	1.856	41.49484536	3.188888889	M
1299	9k	9070	1	1.856	41.49484536	3.188888889	M
1300	10k	9070	1	1.856	41.49484536	3.188888889	M
1301	11k	9070	1	1.856	41.49484536	3.188888889	M
1302	12k	9070	1	1.856	41.49484536	3.188888889	M
1303	13k	9070	2	1.856	41.49484536	3.188888889	M
1304	14k	9070	2	1.856	41.49484536	3.188888889	M
1305	15k	9070	2	1.856	41.49484536	3.188888889	M
1306	16k	9070	1	1.856	41.49484536	3.188888889	M
1307	17k	9070	1	1.856	41.49484536	3.188888889	M
1308	18k	9070	1	1.856	41.49484536	3.188888889	M
1309	19k	9070	2	1.856	41.49484536	3.188888889	M
1310	20k	9070	1	1.856	41.49484536	3.188888889	M
1311	21k	9070	1	1.856	41.49484536	3.188888889	M
1312	22k	9070	2	1.856	41.49484536	3.188888889	M
1313	23k	9070	1	1.856	41.49484536	3.188888889	M
1314	24k	9070	1	1.856	41.49484536	3.188888889	M
1315	25k	9070	3	1.856	41.49484536	3.188888889	M
1316	26k	9070	1	1.856	41.49484536	3.188888889	M
1317	27k	9070	1	1.856	41.49484536	3.188888889	M
1318	28k	9070	1	1.856	41.49484536	3.188888889	M
1319	29k	9070	1	1.856	41.49484536	3.188888889	M
1320	30k	9070	1	1.856	41.49484536	3.188888889	M
1321	1k	9072	6	1.916030534	36.08815427	3	M
1322	2k	9072	4	1.916030534	36.08815427	3	M
1323	3k	9072	3	1.916030534	36.08815427	3	M
1324	4k	9072	3	1.916030534	36.08815427	3	M
1325	5k	9072	5	1.916030534	36.08815427	3	M
1326	6k	9072	2	1.916030534	36.08815427	3	M
1327	7k	9072	3	1.916030534	36.08815427	3	M
1328	8k	9072	5	1.916030534	36.08815427	3	M
1329	9k	9072	6	1.916030534	36.08815427	3	M
1330	10k	9072	6	1.916030534	36.08815427	3	M
1331	11k	9072	6	1.916030534	36.08815427	3	M
1332	12k	9072	6	1.916030534	36.08815427	3	M
1333	13k	9072	3	1.916030534	36.08815427	3	M
1334	14k	9072	6	1.916030534	36.08815427	3	M
1335	15k	9072	3	1.916030534	36.08815427	3	M
1336	16k	9072	2	1.916030534	36.08815427	3	M
1337	17k	9072	1	1.916030534	36.08815427	3	M
1338	18k	9072	1	1.916030534	36.08815427	3	M
1339	19k	9072	3	1.916030534	36.08815427	3	M
1340	20k	9072	5	1.916030534	36.08815427	3	M
1341	21k	9072	6	1.916030534	36.08815427	3	M
1342	22k	9072	3	1.916030534	36.08815427	3	M
1343	23k	9072	2	1.916030534	36.08815427	3	M
1344	24k	9072	6	1.916030534	36.08815427	3	M
1345	25k	9072	5	1.916030534	36.08815427	3	M
1346	26k	9072	4	1.916030534	36.08815427	3	M
1347	27k	9072	2	1.916030534	36.08815427	3	M
1348	28k	9072	1	1.916030534	36.08815427	3	M
1349	29k	9072	2	1.916030534	36.08815427	3	M
1350	30k	9072	3	1.916030534	36.08815427	3	M
1351	1k	9073	3	1.788617886	20.15706806	2.855670103	M
1352	2k	9073	1	1.788617886	20.15706806	2.855670103	M
1353	3k	9073	3	1.788617886	20.15706806	2.855670103	M
1354	4k	9073	1	1.788617886	20.15706806	2.855670103	M
1355	5k	9073	2	1.788617886	20.15706806	2.855670103	M
1356	6k	9073	1	1.788617886	20.15706806	2.855670103	M
1357	7k	9073	1	1.788617886	20.15706806	2.855670103	M
1358	8k	9073	1	1.788617886	20.15706806	2.855670103	M
1359	9k	9073	1	1.788617886	20.15706806	2.855670103	M
1360	10k	9073	1	1.788617886	20.15706806	2.855670103	M
1361	11k	9073	2	1.788617886	20.15706806	2.855670103	M
1362	12k	9073	2	1.788617886	20.15706806	2.855670103	M
1363	13k	9073	2	1.788617886	20.15706806	2.855670103	M
1364	14k	9073	5	1.788617886	20.15706806	2.855670103	M
1365	15k	9073	3	1.788617886	20.15706806	2.855670103	M
1366	16k	9073	3	1.788617886	20.15706806	2.855670103	M
1367	17k	9073	2	1.788617886	20.15706806	2.855670103	M
1368	18k	9073	1	1.788617886	20.15706806	2.855670103	M
1369	19k	9073	3	1.788617886	20.15706806	2.855670103	M
1370	20k	9073	1	1.788617886	20.15706806	2.855670103	M
1371	21k	9073	3	1.788617886	20.15706806	2.855670103	M
1372	22k	9073	4	1.788617886	20.15706806	2.855670103	M
1373	23k	9073	1	1.788617886	20.15706806	2.855670103	M
1374	24k	9073	1	1.788617886	20.15706806	2.855670103	M
1375	25k	9073	3	1.788617886	20.15706806	2.855670103	M
1376	26k	9073	1	1.788617886	20.15706806	2.855670103	M
1377	27k	9073	1	1.788617886	20.15706806	2.855670103	M
1378	28k	9073	1	1.788617886	20.15706806	2.855670103	M
1379	29k	9073	1	1.788617886	20.15706806	2.855670103	M
1380	30k	9073	1	1.788617886	20.15706806	2.855670103	M
1381	1k	9082	2	2.108333333	22.93333333	2.598214286	M
1382	2k	9082	2	2.108333333	22.93333333	2.598214286	M
1383	3k	9082	2	2.108333333	22.93333333	2.598214286	M
1384	4k	9082	4	2.108333333	22.93333333	2.598214286	M
1385	5k	9082	1	2.108333333	22.93333333	2.598214286	M
1386	6k	9082	3	2.108333333	22.93333333	2.598214286	M
1387	7k	9082	1	2.108333333	22.93333333	2.598214286	M
1388	8k	9082	3	2.108333333	22.93333333	2.598214286	M
1389	9k	9082	3	2.108333333	22.93333333	2.598214286	M
1390	10k	9082	1	2.108333333	22.93333333	2.598214286	M
1391	11k	9082	2	2.108333333	22.93333333	2.598214286	M
1392	12k	9082	3	2.108333333	22.93333333	2.598214286	M
1393	13k	9082	3	2.108333333	22.93333333	2.598214286	M
1394	14k	9082	4	2.108333333	22.93333333	2.598214286	M
1395	15k	9082	3	2.108333333	22.93333333	2.598214286	M
1396	16k	9082	3	2.108333333	22.93333333	2.598214286	M
1397	17k	9082	3	2.108333333	22.93333333	2.598214286	M
1398	18k	9082	2	2.108333333	22.93333333	2.598214286	M
1399	19k	9082	2	2.108333333	22.93333333	2.598214286	M
1400	20k	9082	1	2.108333333	22.93333333	2.598214286	M
1401	21k	9082	3	2.108333333	22.93333333	2.598214286	M
1402	22k	9082	3	2.108333333	22.93333333	2.598214286	M
1403	23k	9082	1	2.108333333	22.93333333	2.598214286	M
1404	24k	9082	2	2.108333333	22.93333333	2.598214286	M
1405	25k	9082	2	2.108333333	22.93333333	2.598214286	M
1406	26k	9082	1	2.108333333	22.93333333	2.598214286	M
1407	27k	9082	3	2.108333333	22.93333333	2.598214286	M
1408	28k	9082	1	2.108333333	22.93333333	2.598214286	M
1409	29k	9082	2	2.108333333	22.93333333	2.598214286	M
1410	30k	9082	1	2.108333333	22.93333333	2.598214286	M
1411	1k	9083	4	2.127659574	16.62404092	2.489361702	M
1412	2k	9083	1	2.127659574	16.62404092	2.489361702	M
1413	3k	9083	1	2.127659574	16.62404092	2.489361702	M
1414	4k	9083	1	2.127659574	16.62404092	2.489361702	M
1415	5k	9083	2	2.127659574	16.62404092	2.489361702	M
1416	6k	9083	1	2.127659574	16.62404092	2.489361702	M
1417	7k	9083	1	2.127659574	16.62404092	2.489361702	M
1418	8k	9083	2	2.127659574	16.62404092	2.489361702	M
1419	9k	9083	2	2.127659574	16.62404092	2.489361702	M
1420	10k	9083	1	2.127659574	16.62404092	2.489361702	M
1421	11k	9083	2	2.127659574	16.62404092	2.489361702	M
1422	12k	9083	2	2.127659574	16.62404092	2.489361702	M
1423	13k	9083	1	2.127659574	16.62404092	2.489361702	M
1424	14k	9083	3	2.127659574	16.62404092	2.489361702	M
1425	15k	9083	1	2.127659574	16.62404092	2.489361702	M
1426	16k	9083	2	2.127659574	16.62404092	2.489361702	M
1427	17k	9083	1	2.127659574	16.62404092	2.489361702	M
1428	18k	9083	1	2.127659574	16.62404092	2.489361702	M
1429	19k	9083	3	2.127659574	16.62404092	2.489361702	M
1430	20k	9083	1	2.127659574	16.62404092	2.489361702	M
1431	21k	9083	2	2.127659574	16.62404092	2.489361702	M
1432	22k	9083	3	2.127659574	16.62404092	2.489361702	M
1433	23k	9083	1	2.127659574	16.62404092	2.489361702	M
1434	24k	9083	1	2.127659574	16.62404092	2.489361702	M
1435	25k	9083	3	2.127659574	16.62404092	2.489361702	M
1436	26k	9083	1	2.127659574	16.62404092	2.489361702	M
1437	27k	9083	1	2.127659574	16.62404092	2.489361702	M
1438	28k	9083	1	2.127659574	16.62404092	2.489361702	M
1439	29k	9083	1	2.127659574	16.62404092	2.489361702	M
1440	30k	9083	1	2.127659574	16.62404092	2.489361702	M
1441	1k	9102	2	1.930769231	24.78134111	2.794642857	M
1442	2k	9102	1	1.930769231	24.78134111	2.794642857	M
1443	3k	9102	2	1.930769231	24.78134111	2.794642857	M
1444	4k	9102	1	1.930769231	24.78134111	2.794642857	M
1445	5k	9102	4	1.930769231	24.78134111	2.794642857	M
1446	6k	9102	1	1.930769231	24.78134111	2.794642857	M
1447	7k	9102	1	1.930769231	24.78134111	2.794642857	M
1448	8k	9102	1	1.930769231	24.78134111	2.794642857	M
1449	9k	9102	3	1.930769231	24.78134111	2.794642857	M
1450	10k	9102	1	1.930769231	24.78134111	2.794642857	M
1451	11k	9102	1	1.930769231	24.78134111	2.794642857	M
1452	12k	9102	4	1.930769231	24.78134111	2.794642857	M
1453	13k	9102	3	1.930769231	24.78134111	2.794642857	M
1454	14k	9102	3	1.930769231	24.78134111	2.794642857	M
1455	15k	9102	2	1.930769231	24.78134111	2.794642857	M
1456	16k	9102	1	1.930769231	24.78134111	2.794642857	M
1457	17k	9102	2	1.930769231	24.78134111	2.794642857	M
1458	18k	9102	2	1.930769231	24.78134111	2.794642857	M
1459	19k	9102	2	1.930769231	24.78134111	2.794642857	M
1460	20k	9102	1	1.930769231	24.78134111	2.794642857	M
1461	21k	9102	2	1.930769231	24.78134111	2.794642857	M
1462	22k	9102	2	1.930769231	24.78134111	2.794642857	M
1463	23k	9102	1	1.930769231	24.78134111	2.794642857	M
1464	24k	9102	1	1.930769231	24.78134111	2.794642857	M
1465	25k	9102	3	1.930769231	24.78134111	2.794642857	M
1466	26k	9102	1	1.930769231	24.78134111	2.794642857	M
1467	27k	9102	1	1.930769231	24.78134111	2.794642857	M
1468	28k	9102	1	1.930769231	24.78134111	2.794642857	M
1469	29k	9102	1	1.930769231	24.78134111	2.794642857	M
1470	30k	9102	2	1.930769231	24.78134111	2.794642857	M
1471	1k	9112	1	1.817518248	33.8658147	3.593023256	M
1472	2k	9112	2	1.817518248	33.8658147	3.593023256	M
1473	3k	9112	2	1.817518248	33.8658147	3.593023256	M
1474	4k	9112	1	1.817518248	33.8658147	3.593023256	M
1475	5k	9112	1	1.817518248	33.8658147	3.593023256	M
1476	6k	9112	1	1.817518248	33.8658147	3.593023256	M
1477	7k	9112	1	1.817518248	33.8658147	3.593023256	M
1478	8k	9112	1	1.817518248	33.8658147	3.593023256	M
1479	9k	9112	1	1.817518248	33.8658147	3.593023256	M
1480	10k	9112	1	1.817518248	33.8658147	3.593023256	M
1481	11k	9112	1	1.817518248	33.8658147	3.593023256	M
1482	12k	9112	2	1.817518248	33.8658147	3.593023256	M
1483	13k	9112	2	1.817518248	33.8658147	3.593023256	M
1484	14k	9112	3	1.817518248	33.8658147	3.593023256	M
1485	15k	9112	1	1.817518248	33.8658147	3.593023256	M
1486	16k	9112	1	1.817518248	33.8658147	3.593023256	M
1487	17k	9112	1	1.817518248	33.8658147	3.593023256	M
1488	18k	9112	1	1.817518248	33.8658147	3.593023256	M
1489	19k	9112	3	1.817518248	33.8658147	3.593023256	M
1490	20k	9112	1	1.817518248	33.8658147	3.593023256	M
1491	21k	9112	1	1.817518248	33.8658147	3.593023256	M
1492	22k	9112	2	1.817518248	33.8658147	3.593023256	M
1493	23k	9112	1	1.817518248	33.8658147	3.593023256	M
1494	24k	9112	1	1.817518248	33.8658147	3.593023256	M
1495	25k	9112	2	1.817518248	33.8658147	3.593023256	M
1496	26k	9112	1	1.817518248	33.8658147	3.593023256	M
1497	27k	9112	1	1.817518248	33.8658147	3.593023256	M
1498	28k	9112	1	1.817518248	33.8658147	3.593023256	M
1499	29k	9112	1	1.817518248	33.8658147	3.593023256	M
1500	30k	9112	1	1.817518248	33.8658147	3.593023256	M
