# Supplementary material for: Is there no beauty in sexually dimorphic eyes? Facial attractiveness and White Europeans ocular morphology—Brief communication
Source: PLoS One. 2023 Apr 6;18(4):e0284079. doi: 10.1371/journal.pone.0284079 (PMC10079083; doi:10.1371/journal.pone.0284079)
Supplement: S3 File — (R) [file pone.0284079.s003.R]

### Is there no beauty in sexually dimorphic eyes? Facial attractiveness and White
### Europeans ocular morphology - brief communication
#Dariusz P. Danel, Juan Olvido Perea-Garcia, Zdzisław Lewandowski, Anna Szala, Piotr Fedurek, Karel Kleisner, Sławomir Wacewicz 

#Notes: 
# Both sexes are analysed separately
# WAM indicates that Women Assessed Men's faces (Male Facial Attractiveness, MFA)
# MAW indicated that Men Assessed Women's faces (Female Facial Attractiveness, FFA)


library(readxl)
library(tidyverse)
library(lme4)
library(lmerTest)
library(rcompanion)
library(car)
library(BayesFactor)
require(MuMIn)
library(effectsize)


## Custom functions:

# 1. Winsorising outliers to ± 3SDs from the mean  (see: Marcinkowska et al., 2021)

z <- function(x,remove.outliers = FALSE,winsorise = TRUE){
  out <- (x - mean(x,na.rm = TRUE))/sd(x,na.rm = TRUE)
  if (remove.outliers == TRUE){
    out <- ifelse(out >3,NA,ifelse(out < -3,NA,out))
  }
  if (winsorise == TRUE){
    out <- ifelse(out > 3,3,ifelse(out < -3,-3,out))
  }
  return(out)
}

#2. VIF function for lmer, more in https://jonlefcheck.net/2012/12/28/dealing-with-multicollinearity-using-variance-inflation-factors/ 

vif.mer <- function (fit) {
  ## adapted from rms::vif
  
  v <- vcov(fit)
  nam <- names(fixef(fit))
  
  ## exclude intercepts
  ns <- sum(1 * (nam == "Intercept" | nam == "(Intercept)"))
  if (ns > 0) {
    v <- v[-(1:ns), -(1:ns), drop = FALSE]
    nam <- nam[-(1:ns)]
  }
  
  d <- diag(v)^0.5
  v <- diag(solve(v/(d %o% d)))
  names(v) <- nam
  v
}


#### I. Male Facial Attractiveness (MFA) - women assessed men's faces 


# Data

wam=read.csv("./data/wam.csv") 
nrow(wam)

####### Data description:

# Attractiveness - facial attractiveness ratings

### EYE measurements (See: Danel et al. 2020)

# SSI - Sclera Size Index - sexually dimorphic
# WHR - width to height ration - sexually dimorphic
# RIL - relative iris luminance - sexually dimorphic


#z.transforming data

z.wam <- wam %>%
  mutate (
    z.SSI = z(SSI,winsorise = TRUE),
    z.WHR = z(WHR,winsorise = TRUE),
    z.RIL = z(RIL,winsorise = TRUE))
nrow(z.wam)

# correlations between predictors

cor.test(z.wam$z.SSI,z.wam$z.RIL, method="kendal")
cor.test(z.wam$z.SSI,z.wam$z.WHR, method="kendal")
cor.test(z.wam$z.RIL,z.wam$z.WHR, method="kendal")


# transforming response variable using Tukey Power Ladder 

z.wam$Attractiveness =
  transformTukey(z.wam$Attractiveness,
                 plotit=FALSE)

# MFA mixed-effects modelling 

ATTR_wam<- lmer(Attractiveness ~ 1 + z.RIL + z.SSI + z.WHR + 
                  (1|id) +
                  (1|Photo_id),REML = TRUE, data = z.wam)

summary(ATTR_wam)

#model inspection
qqnorm(resid(ATTR_wam))
qqline(resid(ATTR_wam))
shapiro.test(resid(ATTR_wam))
qqPlot(resid(ATTR_wam))
plot(residuals(ATTR_wam)); 
acf(residuals(ATTR_wam), main = "")
plot(fitted(ATTR_wam), 
     residuals(ATTR_wam))
vif.mer(ATTR_wam)

r.squaredGLMM(ATTR_wam)

#Bayes Factors 
set.seed(111)
z.wam$factorId = factor(z.wam$id) #  BayesFactor wants the random as factor
z.wam$factorPhotoId = factor(z.wam$Photo_id) #  BayesFactor wants the random as factor
bf_H_MFA = lmBF(Attractiveness ~ z.RIL + z.SSI + z.WHR + factorId + factorPhotoId, data = z.wam, whichRandom = c('id', 'Photo_id'))
bf_null_MFA = lmBF(Attractiveness ~ factorId + factorPhotoId, data = z.wam, whichRandom = c('id', 'Photo_id'))
bf_H_null_MFA = bf_null_MFA /bf_H_MFA # BF01 = null vs. alternative
bf_H_null_MFA
plot(bf_H_null_MFA)

#MFA effect sizes - fixed effects

parameters::model_parameters(ATTR_wam, effects = "fixed", ci_method = "satterthwaite")
t_to_eta2(
  t = c(-0.14 , 0.06, -0.63),
  df_error = c(46, 46, 46)
)


#### II. Female Facial Attractiveness (FFA) - men assessed women's faces 

# Data

maw=read.csv("./data/maw.csv") 
nrow(maw)


####### Data description:

# Attractiveness - facial attractiveness ratings

### EYE measurements (See: Danel et al. 2020)

# SSI - Sclera Size Index - sexually dimorphic
# WHR - width to height ration - sexually dimorphic
# RIL - relative iris luminance - sexually dimorphic


#z.transforming data

z.maw <- maw %>%
  mutate (z.SSI = z(SSI,winsorise = TRUE),
          z.WHR = z(WHR,winsorise = TRUE),
          z.RIL = z(RIL,winsorise = TRUE))
nrow(z.maw)

# correlations

cor.test(z.maw$z.SSI,z.maw$z.RIL, method="kendal")
cor.test(z.maw$z.SSI,z.maw$z.WHR, method="kendal")
cor.test(z.maw$z.RIL,z.maw$z.WHR, method="kendal")


# transforming response variable using Tukey Power Ladder 
z.maw$Attractiveness =
  transformTukey(z.maw$Attractiveness,
                 plotit=FALSE)

ATTR_maw <- lmer(Attractiveness ~ 1 + z.RIL + z.SSI + z.WHR + 
                   (1|id) +
                   (1|Photo_id),REML = TRUE, data = z.maw)

summary(ATTR_maw)

#model inspection
qqnorm(resid(ATTR_maw))
qqline(resid(ATTR_maw))
shapiro.test(resid(ATTR_maw))
qqPlot(resid(ATTR_maw))
plot(residuals(ATTR_maw)); 
acf(residuals(ATTR_maw), main = "")
plot(fitted(ATTR_maw), residuals(ATTR_maw))
vif.mer(ATTR_maw)

r.squaredGLMM(ATTR_maw)

#Bayes Factors 
set.seed(111)
z.maw$factorId = factor(z.maw$id) #  BayesFactor wants the random as factor
z.maw$factorPhotoId = factor(z.maw$Photo_id) #  BayesFactor wants the random as factor
bf_H_FFA = lmBF(Attractiveness ~ z.RIL + z.SSI + z.WHR + factorId + factorPhotoId, data = z.maw, whichRandom = c('id', 'Photo_id'))
bf_null_FFA = lmBF(Attractiveness ~ factorId + factorPhotoId, data = z.maw, whichRandom = c('id', 'Photo_id'))
bf_H_null_FFA = bf_null_FFA / bf_H_FFA 
bf_H_null_FFA
plot(bf_H_null_FFA)

#FFA: effect sizes - fixed effects


parameters::model_parameters(ATTR_maw, effects = "fixed", ci_method = "satterthwaite")
t_to_eta2(
  t = c(-0.67 , -0.45, -0.89),
  df_error = c(46, 46, 46)
)


### PLOTS


# Importing Fonts 

extrafont::loadfonts()

#Libraries

library(ggeffects)
library(ggplot2)
library(hrbrthemes) 
library(ggpubr) 


# Decimal points function

fmt_dcimals <- function(decimals=0){
  function(x) format(x,nsmall = decimals,scientific = FALSE)
}

# Fonts Import

extrafont::loadfonts()

######################### plots for WAM  (Male Facial Attractiveness) ###############


z.RILc <- ggpredict(ATTR_wam, "z.RIL")
z.RILc
plot(z.RILc)


z.RILc_pred <- ggplot(z.RILc, aes(x, predicted)) +
  geom_line()+
  geom_ribbon(aes(ymin = conf.low, ymax = conf.high), alpha = .2) +
  labs(x = "z.RIL", y = "Attractiveness (predicted values)") +
  scale_y_continuous(labels = fmt_dcimals(1), 
                     expand = c(0,0), 
                     limits = c(0,NA)) + 
  scale_x_continuous(breaks = seq(-3,3,1),
                     limits = c(-3,3)) + 
  theme_ipsum(base_size = 14, 
              axis = TRUE, 
              grid = FALSE,
              axis_title_size = 12,
              axis_col = "black")

print(z.RILc_pred)

#####

z.SSIc <- ggpredict(ATTR_wam, "z.SSI")
z.SSIc
plot(z.SSIc)


z.SSIc_pred <- ggplot(z.SSIc, aes(x, predicted)) +
  geom_line()+
  geom_ribbon(aes(ymin = conf.low, ymax = conf.high), alpha = .2) +
  labs(x = "z.SSI", y = "Attractiveness (predicted values)") +
  scale_y_continuous(labels = fmt_dcimals(1), 
                     expand = c(0,0), 
                     limits = c(0,NA)) + 
  scale_x_continuous(breaks = seq(-4,4,1),
                     limits = c(-3,3)) + 
  theme_ipsum(base_size = 14, 
              axis = TRUE, 
              grid = FALSE,
              axis_title_size = 12,
              axis_col = "black")

print(z.SSIc_pred)

#####

z.WHRc <- ggpredict(ATTR_wam, "z.WHR")
z.WHRc
plot(z.WHRc)


z.WHRc_pred <- ggplot(z.WHRc, aes(x, predicted)) +
  geom_line()+
  geom_ribbon(aes(ymin = conf.low, ymax = conf.high), alpha = .2) +
  labs(x = "z.WHR", y = "Attractiveness (predicted values)") +
  scale_y_continuous(labels = fmt_dcimals(1), 
                     expand = c(0,0), 
                     limits = c(0,NA)) + 
  scale_x_continuous(breaks = seq(-4,4,1),
                     limits = c(-3,3)) + 
  theme_ipsum(base_size = 14, 
              axis = TRUE, 
              grid = FALSE,
              axis_title_size = 12,
              axis_col = "black")

print(z.WHRc_pred)


#panels ATTR_wam

plots_panelc <- ggarrange(z.RILc_pred, z.SSIc_pred, z.WHRc_pred,
                          labels = "Male Facial Attractiveness",
                          hjust = -0.1)


print(plots_panelc)


######################### plots for MAW (Female Facial Attractiveness) ###############


z.RIL <- ggpredict(ATTR_maw, "z.RIL")
z.RIL
plot(z.RIL)

z.RIL_pred <- ggplot(z.RIL, aes(x, predicted)) +
  geom_line()+
  geom_ribbon(aes(ymin = conf.low, ymax = conf.high), alpha = .2) +
  labs(x = "z.RIL", y = "Attractiveness (predicted values)") +
  scale_y_continuous(labels = fmt_dcimals(1), 
                     expand = c(0,0), 
                     limits = c(0,NA)) + 
  scale_x_continuous(breaks = seq(-4,4,1),
                     limits = c(-3,3)) + 
  theme_ipsum(base_size = 14, 
              axis = TRUE, 
              grid = FALSE,
              axis_title_size = 12,
              axis_col = "black")

print(z.RIL_pred)


####

z.SSI <- ggpredict(ATTR_maw, "z.SSI")
z.SSI
plot(z.SSI)

z.SSI_pred <- ggplot(z.SSI, aes(x, predicted)) +
  geom_line()+
  geom_ribbon(aes(ymin = conf.low, ymax = conf.high), alpha = .2) +
  labs(x = "z.SSI", y = "Attractiveness (predicted values)") +
  scale_y_continuous(labels = fmt_dcimals(1), 
                     expand = c(0,0), 
                     limits = c(0,NA)) + 
  scale_x_continuous(breaks = seq(-4,4,1),
                     limits = c(-3,3)) + 
  theme_ipsum(base_size = 14, 
              axis = TRUE, 
              grid = FALSE,
              axis_title_size = 12,
              axis_col = "black")

print(z.SSI_pred)

####

z.WHR <- ggpredict(ATTR_maw, "z.WHR")
z.WHR

plot(z.WHR)

z.WHR_pred <- ggplot(z.WHR, aes(x, predicted)) +
  geom_line()+
  geom_ribbon(aes(ymin = conf.low, ymax = conf.high), alpha = .2) +
  labs(x = "z.WHR", y = "Attractiveness (predicted values)") +
  scale_y_continuous(labels = fmt_dcimals(1), 
                     expand = c(0,0), 
                     limits = c(0,NA)) + 
  scale_x_continuous(breaks = seq(-4,4,1),
                     limits = c(-3,3)) + 
  theme_ipsum(base_size = 14, 
              axis = TRUE, 
              grid = FALSE,
              axis_title_size = 12,
              axis_col = "black")

print(z.WHR_pred)


#panels

plots_panel <- ggarrange(z.RIL_pred, z.SSI_pred, z.WHR_pred,
                         labels = "Female Facial Attractiveness",
                         hjust = -0.1)
                         
                      

print(plots_panel)


# meta_panels

meta_panel <- ggarrange(plots_panelc,plots_panel,
                        ncol = 1)
print(meta_panel)


  
  
  
